# Supplementary material for: Community composition of root-associated fungi in a Quercus-dominated temperate forest: “codominance” of mycorrhizal and root-endophytic fungi
Source: Ecol Evol. 2013 Apr 5;3(5):1281–93. doi: 10.1002/ece3.546 (PMC3678483; doi:10.1002/ece3.546)
Supplement: Supplementary file 1 [file ece30003-1281-SD1.fasta]

>OTU_1
AATGCGATAAATAATGTGAATTGCAGAATTCCGTGAATCATCGAATCTTTGAACGCACATTGCGCCTACTAGTATTCTAGTAGGCATGCCTATTCGAGCGTTGTTTCCACCCTCAGCATCCTGCTGGTGCTGGAGGCTGGCGGTGGCCGGCCTCTGAAATGCAGTGGCTAGTGGCGCTCTGCCCCCTTTCGCACAGGAATCTTCTGCGTTGCAAGAGGCGGAGCGGCCTACGCCCAGCACAACTCTTCAAGTTGACCTCGAATTAGGTAGGAATACCCGCTGAACTTAAGCATATCAATAAGCGGAGGA
>OTU_3
ATGCGATAAATAATGTGAATTGCAGAATTCCGTGAATCATCGAGTCTTTGAACGCACATTGCACTCCTTGGTATTCCGAGGAGTACGCCTGTTCGAGCGTCATTACACTCTCAAGCTCCGCTTGGATTTGAATCACTGTCGTGGCAGGATTCCAATAGTGTCGGCAATTGACCATCTGTGATGACTCACGTCGCGTCGATTCGCCGGAAAAAACTTCTTTCTAGTTGACCTCGGATCAGGCGGGGATACCCGCTGAACTTAAGCATATCAATAAGCGGAGGA
>OTU_5
ATGCGATAAGTAATGCGAATTGCAGAATTCCAGTGAGTCATCGAATCTTTGAACGCACATTGCGCCCTTTGGCATTCCGAAGGGCATGCCTGTTCGAGCGTCATTATCACCCTTCAAGCCCTGCGCTTGGTGTTGGACGGCTTGGTCGCATATCTCGTTCGACCCCTCCTAAAGACAATGACGGCGGCCTGTGGTTCCCCCGGTACACTGAGCTTCTTAACCGAGCACGTACCGGACGAGGGCGCCCGGGCCACGGTCCCCTCCTTTCACTAGGAATCTTTTATCTCAAGGTTGACCTCGGATCAGGTAGGAATACGCGCTGAACTTAAGCATATCAATAAGCGGAGGA
>OTU_7
ATGCGACAAGTAATGTGAATTGCAGAATTCCGTGAATCATCGAATCTTTGAACGCACATTGCGCCCTCTGGTATTCCGGAGGGCATGCCTGTCCGAGCGTCATTGCTATCCTCAAGCCCAGCTTGTGTTGGACTCACTGTCTTGTTGGACAGTAGCCCCAAAGGCAGTGGCAGGGTCGCAGTCCGGTCTTTTCAATGCGTATGGGGCATTGTCACCCGCTTGAAAGCTGGCCGACCCTTTTCAGCCTATACAAATTTTTTTTCTCTGATGGACCTCGGATCAGGTAGGGATACCCGCTGAACTTAAGCATATCAATAAGCGGAGGA
>OTU_11
ATGCGATAAGTAATGTGAATTGCAGAATTCAGTGAATCATCGAATCTTTGAACGCACATTGCGCCCTGTGGTATTCCGCAGGGCATGCCTGTTCGAGCGTCATTTAACCACTCACGCCTAGCGTGGTATTGGGGCACGCGGTCTCCGCGGCCCTCAAAGTTAGTGGCGGCGCCGGTGGGCTCTAAGCGTAGTACATACTCCCGCTATAGAGTTCCCCCGGTGGCTCGCCAGAACCCCCAATTTTTACAGGTTGACCTCGGATCAGGTAGGGATACCCGCTGAACTTAAGCATATCAATAAGCGGAGGACTGAGACTCCAAGGGCACAC
>OTU_13
ATGCGATAAGTAATGTGAATTGCAGAATTCAGTGAATCATCGAATCTTTGAACGCACCTTGCGCCCTTTGGTTATTCCGAAGGGCATGCCTGTTTGAGTATCATGAACACCTCAACTCTCATGGTTTGCCGTGATGAGCTTGGACTTTGGAGGTCTTGCCGGCATAACCGTCGGCTCCTCTCAAATGAATCAGCTTCCCAGTGTTTGGTGGCGTCACAGGTGTGATAACTATCTACGCTTGTGGTCTTCCATCAGGTTACTTCAGCAATGGAGGTTCACTGGAGCTCACAGACGTCTCTCCTCAGGGAGGACAGCTTTCTGAACGTTTGATCTCAAATCAGGTAGGACTACCCGCTGAACTTAAGCATATCAATAAGCGGAGGA
>OTU_15
AATGCGATAAGTAATGTGAATTGCAGAATTCAGTGAATCATCGAATCTTTGAACGCACATTGCACCCTCTGGTATTCCGGGGGGTATGCCTGTTCGAGCGTCATTACAACCCTCAAGCCTAGCTTGGTATTGGGAGTCACTAGTGTAGTGCTCCCTAAAATCAGTGGCGGTGCCATTCGGCCTCAAGTGTAGTAATACTTTCTTGCTTTGGAGGTTGGGATGTGTGCCTGCCAGTAACTATTATTTTTCAAAGGTTGACCTCGGATCAGGTAGGGATACCCGCTGAACTTAAGCATATCAATAAGCGGAGGACTGGACTGCCAAGGCACAC
>OTU_21
AATGCGATAAGTAATGTGAATTGCAGAATTCAGTGAATCATCGAATCTTTGAACGCATATTGCGCCCCTTGGTATTCCGGGGGGCACACCTGTTCGAGCGCCATTTCAACCCTCAAGCATTGCTTGGTGTTGGGTAAGGTCCTTTAAAAAAAGGGACCCTCCCATAACTTGTAGGCGACCATTTGTGGTACCCCTAGCGTAGCAGGCTTAATGCACTCGCTTAGGGGGTGACCCTTATGATCAGCCCAAAAATTATTTAAAGGTTTGGCCTCGGATCAGGTGGGGATACCCGCTGAACTTAAGCATATCAATAAGCGGAGGA
>OTU_25
ATGCGATAAGTAATGTGAATTGCAGAATTCAGTGAATCATCGAATCTTTGAACGCACATTGCGCCCCTTGGTATTCCGAGGGGCATGCCTGTTCGAGCGTCATGACAACCCTCAAGCACTGCTTGGTGTTGGGCCCCGCTGGCAGCGGCGGGCCTTAAAGTCAGTGGCGGTGCCATCGGGCCCTGAGCGTAGTAAATCTCCTCGCTACAGGGACTCGGTGGACGCTGGCCATCAACCCCAACTCTCTCAGTTTGACCTCGGATCAGGTAGGGATACCCGCTGAACTTAAGCATATCAATAAGCGGAGGA
>OTU_29
AATGCGATAGCTAGTGTGAATTGCAGATTTTAGTGAATCATCGAGTCTTTGAACGCACATTGCGCCCTTTGGTATTCCTCAGGGCATGTCTATTCGAGCGTCGTTTCGACCTCGAGCGTAGCTTGGTGTTGAGGGCTGTCGCCTCGGCGGCACTCTTTAAAAGCATTGGCGGCAGCGCAGCTCAATCGCAACAAAATGCGTGCAAAGCGGCCAACTGCCCGCCATAACTCTCCCGTCAGGGACTTTTTACCAGCTCGACCTCGAATTAGACAGGGATACCCGCTGAACTTAAGCATATCAATAAGCGGAGGA
>OTU_31
GTGCGATAAGTAATGTGAATTGCAGAATTCCGTGGATCATCGAATTTTTGAACGCAAATTGCACTCTTCTTTGAAGAGTATGCCTGTTTGAGGGTCATTAAATAAAAGAATCGATTCGGTTACCTTTCGTCGTAACCGTTTCGGAATTGAGCCACCTTAAATCGTGAGGTTTTAAGAGGCTTAAAATTGATCATCACATTTTTCGGTATGATATTGAGCGTACTTAAGAAAGATATTCTTTTCATCGCTTTAATGAATATCGGATTATGCTTATTAGGCGTGACTACACAATAATGATCGTAGCATCATGCCCATAACTATTTGATTGAATTTTGACCTCAGATCAGGTAGGATTACCCGCTGAACTTAAGCATATCAATAAGCGGAGGA
>OTU_33
AATGCGATAAGTAATGTGAATTGCAGAATTCAGTGAATCATCGAATCTTTGAACGCACCTTGCGCTCCTTGGTATTCCGAGGAGCATGCCTGTTTGAGTGTCATTAATACATATCAACCTCTCTTCTTGAGTGGCTTGGATGGTGGGGTTTGCTGGCCTGTTCAGCTCCTCTGAAATGCATTAGCAGAACAAACCTGTTCATTGGTGTGATAACTATCTACGCTATTGAATGTGAGGTGTGGTTCAGCTTTCTAACAGTCCTTGGACAATTTATCATTAATGTGACCTCAAATCAGGTAGGACTACCCGCTGAACTTAAGCATATCAATAAGCGGAGGACTGAGACTCCAAGGCACACAGGGGAT
>OTU_37
GCGCGAAATGTAGTGTGAATTGCAGAACATTGTGAATCATCGAATCTTTGAACGCACATTGCGCCTCTCGTGAGGGAGGCATGCCTGTCTGAGCGTCATCAAAAACTGATGAGTCTCCGGACTCGTGCTGGGCTCCGCATCCGATGCGTTGCCTCGAAGCCATGGTCTAACCTACGGACGACTCCAATCGGACCTGCCGTGGGTTTGGCTCGGACATCTGACTTTGACCTCAGATCAGGTAGGAAGACCGCCTGAACTTAAGCATATCAATAAGCGGAGGA
>OTU_39
CATGCGATAAGTAATGTGAATTGCAGAATTCAGTGAATCATCGAATCTTTGAACGCACATTGCACCCTCTGGTATTCCAGGGGGTATGCCTGTTCGAGCGTCATTACAACCCTCAAGCACTGCTTGGTATTGGATGTCACTTGTTGTGCATCTTAAAAGCATTGGCAGTAGCATTTAGTCTCTAGCGTAGTAAGTTTCTCGCTATGGGTATAGGTGTCTGGCTGCCAGAACCCCTATTTATTCTATATGGTTGACCTCGGATCAGGTAGGGATACCCGCTGAACTTAAGCATATCAATAAGCGGAGGA
>OTU_41
CTACGTTAATCAGTGTAAACTGCACAATAGCAGAACACTTGAACTTCGAACGCACATTGCGGCTAAAGGGTAACTCCTCTAGCCTTATCTGCGTGAGGGCTGTATAGCGATACTCAACTCATGTTTAGGGAGTGATCACTTTACCGTGAGACTCCGCAACGTGAACCTCGCTAGTGGTCTTTGACTGCTGACGTCTCAGGCAGGCAAGACCACGGGTTAGCGAGTCGCTAAAGACAGTGTCTTTAGACACTGTCCACTACAACAGCCTCACGTCAGGTAAGATCACCCGCTGAACTTAAGCATATCAATAAGCGGAGGA
>OTU_45
AATGCGATAAGTAATGTGAATTGCAGAATTCAGTGAATCATCGAATCTTTGAACGCACCTTGCGCTCCTTGGTATTCCGAGGAGCATGCCTGTTTGAGTGTCATTAATATATATCAATCCCCTCTTTTTGAGTGGTTTGGATGTGGGGGTTTTGCTGGCCCTAGGGTTTCAGCTCCTCTGAAATGCATTAGCAGAACGACCCGTTCATTGGCGTGATAACTATCTGCGCTATTGAATGTAAGGGGCAGTTCAGCTTTCTAACAGTCTTCGGACAATTTATCATTAATGTGACCTCAAATCAGGTAGGACTACCCGCTGAACTTAAGCATATCAATAAGCGGAGGACTGAGACTCCAAGGCACACAGGGGAT
>OTU_47
ATGCGATAAGTAATGCGAATTGCAGAATTCAGTGAGTCATCGAATCTTTGAACGCACATTGCGCCCTGTGGTATTCCGCAGGGCATGCCTGTTCGAGCGTCATTTCAACCCTCAAGCACTGCTTGGTGTTGGGCCCTGCCCGTTGCGGCCGGCCCTAAAACCAGTGGCGGCGCCGTCTGGCTCTAAGCGTAGTACATCTCTCGCTCTAGGGTCCCGCGGTGGCTTGCCAGAACCCCTAATTCTTATGGTTGACCTCGGATCAGGTAGGGATACCCGCTGAACTTAAGCATATCAATAAGCGGAGGA
>OTU_49
GTGCGAAATGTAATGCGATTTGCAACTTCTGTGAGTCATCGAGTCTTTGAACGCATATTGCACCAAGTGCGCAAGCATCTGGTATGCCTGTTTGAGAATCATTTACAAACCAAGTGTCCTTGTGACCAGTTGTGCCCACAGCAATGGGGCGCCAAGTTCAGTGTTGATGTGTTAAGCATATCCATCTCTGCCCTTCCACACTATGATCTCAAATCAGGCAAGACTACCCGCTGAACTTAAGCATATCAATAAGCGGAGGA
>OTU_51
GCGCGAAATGTAGTGTGAATTGCAGAACTTTGTGAATCATCGAATCTTTGAACGCACATTGCGCCCCTTGTTACAGGGGGCATGCCTGTCTGAGCGTCATTGAAACCAATAAACCCTCACTGGGTTTGTGATGAGCTCTGCATGGAAGTGCACTGCTTTGAATCGATGGTCTAACCTGCGGACGAGCTCCTCTTGGACCTGCCGTGGAAACGCCGTTCTCTCTGTATTTGACCTCAGATCAGGTAAGAAGACCGCCTGAACTTAAGCATATCAATAAGCGGAGGA
>OTU_53
GCGCGAAATGTAGTGTGAATTGCAGAACATTGTGAATCATCGAATCTTTGAACGCACATTGCACCTCTCGTGAGGGAGGTATGCCTGTCTGAGCGTCATCAAAAACCAATGGACCTCTGGGTTCGTGTTGGGCTCCGCATCTGGTGCGTTGCCTCAAAGCCATGGTCTAAACTGCGGACGAGCTCCTCTCGGACCTGCCGCGGTGAGGCATCAATCTCTGAATTTGACCTCAGATCAGGTAGGAAGACCGCCTGAACTTAAGCATATCAATAAGCGGAGGA
>OTU_55
ATGCGATAAGTAATGTGAATTGCAGAATTCAGTGAATCATCGAATCTTTGAACGCACATTGCGCCCCTTGGTATTCCGAGGGGCATGCCTGTTCGAGCGTCATTACAACCCTCAAGCACTGCTTGGTATTGGGCTCCGCTGGCTCCAGCGGGCCTTAAAATCAGTGGCGGCGCCGTCTGGCTCTAAGCGTAGTACATACTCTCGCTATGGACGCCTGGCGGATGCTTGCCAGCAAACCCCTAATTTATCAAGGTTGACCTCGGATCAGGTAGGGATACCCGCTGAACTTAAGCATATCAATAAGCGGAGGA
>OTU_57
AATGCGATAAGTAATGTGAATTGCAGAATTCAGTGAATCATCGAATCTTTGAACGCACCTTGCGCCCCTTGGCTATTCCGAAGGGCATGCCTGTTTGAGTATCATGAACACCTCAACTCCCATGGCTTGCCATGGTGAGCTTGGACTCTGGGGGTTTTGCTGGCCTACGGTCGGCTCCTCTCAAATGAATTAGCCTGCCAGTGTTTGGTGGCATCACAGGTGTGATAAATATCTACGCTTGCGATTGCCCACCAGGTAACCTTCAGCAATGGGGGGTTCACTGGGGCTCATAGACGTCTTCCCTCGGTGAGGACAATTCTTTAACGTTCGATCTCAAATCAGGTAGGACTACCCGCTGAACTTAAGCATATCAATAAGCGGAGGACTGAGACTCCAAGGCACACAGGGGAT
>OTU_59
ATGCGATAAGTAATGCGAATTGCAGAATTCAGTGAGTCATCGAATCTTTGAACGCATATTGCGCCCTTTGGTATTCCGAAGGGCATGCCTGTTCGAGCGTCATTATCAACCATCAAGCTAAGCTTGTCGTTGGACCCTTTGTCGCCTGGCGACAGGTCCGAAAGATAATGAACGGTGTCATGGCGACCCTATATGCAACGAGCTTGTAAATAGCACGCATTTGGTGGTCGTCTGGCCCGATCGTCACCTTTTATTTTCTCTAGGTTGACCTCGGATCAGGTAGGAATACCCGCTGAACTTAAGCATATCAATAAGCGGAGGA
>OTU_61
ATGCGATAAGTAATGTGAATTGCAGAATTCCAGTGAGTCATCGAATCTTTGAACGCACATTGCGCCCTTTGGTATTCCGAAGGGCATACCTGTTCGAGCGTCATTATCACCCCTCAAGCCCCGTGCTTGGTGTTGGACGGCCCGGTCGAGGTTACTCGACCCCTCCTAAAGACAATGACGGCGGCCTGTGGTTCCCCCGGTACACTGAGCTTTTAACTGAGCACGTATCGGACAAGGGCGCCCAGGACCCGGTCCTCTCCTTTGACTAGGAAACTTTTACAAGGTTGACCTCGGATCAGGTAGGAATACGCGCTGAACTTAAGCATATCAATAAGCGGAGGACTGAGACTCCAAGGGCA
>OTU_63
AATGCGATACGTAATGTGAATTGCAGAATTCAGTGAATCATCGAATCTTTGAACGCACCTTGCGCCCCTTGGTATTCCGATGGGCACACCCGTTTGAGTGTCGTGAAAACCTCAACCTCCCTGGTTTCTTCTGGAGACCAAAGGAGGCTTGGACTTTGGAGGCCTTTGCTGGCGTCTCTGCCAGCTCCTCTCAAATGAATTAGTGGGGTCCTCTTTGCTGATCCTTGACATGTGATAAGATGCTTCCGTGTCTCGGTTTCTGGCTCTGTTGCTTTTGGGACCCGCTTCTAACCGTCTAGACCTCGCGTCGAGACAATGTTCGAGCACACGTCTCCCTTGTCGGGAAACGTTCTCGACCCCACGAACCCTTGACCTCAAATCGGGTGAGACTACCCGCTGAACTTAAGCATATCAATAAGCGGAGGACTGAGACCCAAGGCACACAGGGGA
>OTU_65
ATGCGATAAGTAATGTGAATTGCAGAATTCAGTGAATCATCGAATCTTTGAACGCACATTGCGCCCCTTGGTATTCCGGGGGGCATGCCTGTTCGAGCGTCATTACAACCCTCAAGCTCTGCTTGGTGTTGGGCGTCACCAGCCTTGGTGTGCCCTAAAATCAGTGGCGGCGCCGTCTGGCTCTAAGCGTAGTAATTCTCTCGCTATAGGGTCCTGGCGGTTGCTTGCCAAAACCCCCCACTTCTATGGTTGACCTCGGATCAGGTAGGGATACCCGCTGAACTTAAGCATATCAATAAGCGGAGGACTGAGACTCC
>OTU_67
AATGCGATAAGTAATGTGAATTGCAGAATTCAGTGAATCATCGAATCTTTGAACGCAACTTGCGCTCTCTGGTATTCCGGAGAGCATGCCTGTTTGAGTATCATGAAATCTCAACCATTAGGGTTTCTTAATGGCTTGGAATTGGGTGTTGCCAGTCGCCTGGCTCGCCTTAAAAGAGTTAGCGTGTTTAACTTGTCTATCTGGCGTAATAAGTTTCGCTGGTGTCGGCTTGAGAAGTACGCTTCTAATCGTCTTCGGACAATTCTTGAACTCTGGTCTCAAATCAGGTAGGGCTACCCGCTGAACTTAAGCATATCAATAAGCGGAGGACTGAGACG
>OTU_71
AATGCGATAAGTAATGTGAATTGCAGAATTCAGTGAATCATCGAATCTTTGAACGCACCTTGCGCCCTTTGGTATTCCGAAGGGCATGCCTGTTTGAGTGTCATTAAATTATCAACCTTGCTCGCTTTTACTAGCTTGAGTTAGGCTTGGATGTGAGGGTTTTTGCAGGCTTTTGTGGTCTGCTCCCTTTAAATGCATTAGTGGGATCTATTGTGGACCGTCACTTGGTGTGATAATTATCTATGCCTTGAGACTTTGAAACAAACTTATTAGAACCTGCTCATAACCGTCCTTCACGGGACAACTTTTGACAATTTGACCTCAAATCAGGTAGGACTACCCGCTGAACTTAAGCATATCAATAAGCGGAGGACTGAGACTCCAAGGCACACAGGGGAT
>OTU_73
ATGCGATAAGTAATGTGAATTGCAGAATTCAGTGAATCATCGAATCTTTGAACGCACATTGCACCCTCTGGTATTCCGGGGGGTATGCCTGTTCGAGCGTCATTTCAACCTTCAAGCTCAGCTTGGCATTGGGTGTCACTTTAGGTGTACCTTAAAATCAGTGGCGGTGCCATCTGGCTTCAAGCGTAGTAAACTTCTCGCTTTAGAGGTTTGGATGTGAGTTTGCCATCAATACTTCATTTTTCAATGGTTGACCTCGGATCAGGTAGGGATACCCGCTGAACTTAAGCATATCAATAAGCGGAGGA
>OTU_75
ACGCGAAAGGTAGTGTGAATTGCAGGAACATGGAATTTTCGAACGGGGTGGGAGTGAGGCGAATGAATGGCGAATGCCGAAAGGAGTGCTGCTAGTATTAGTACAAGTAAAACAAAACACTTTTTTTAGCCCACTGGTGCCCAAGACTACGCGCTGAACTTAAGCATATCAATAAGCGGAGGA
>OTU_79
TTGCGATAAGTAATGTGAATTGCAGAATTCAGTGAATCATCGAATCTTTGAACGCATCTTGCACCCCTGGGCATTCCTGGGGGTATGCCTGTTTGAGTGTCATTAATCTTATTCTCAATCCAGAGCAGTGATATCTTCCCTGCTTTTGGCTTGGATGATGAAGGTTGCTGGCTGTTTGTGCAGCTCCTTTGAAATGCATTAGCAGGACGTTGACAAGAACCAGCTTACGGTTTGATATGCATCTAGCTGTTTGCTGTGGAGTCATTGTGTTTTGCTTTCTTGTCCTTGACAGGACTGCTCAGCTTTTTGAGCAAAATGTTTTGTAACTTGACCTCAAATCAGGTAGGATTACCCGCTGAACTTAAGCATATCAATAAGCGGAGGA
>OTU_81
AATGCGATAAGTAATGCGAATTGCAGAATTCAGTGAGTCATCGAATCTTTGAACGCATATTGCGCCCTTTGGTATTCCGAAGGGCATGCCTGTTCGAGCGTCATTATCAACCATCAAGCCTGGCTTGTCGTTGGACCCTTTTGCCGTTGAAATATATGGCAGGTCCGAAAGATAATGACGGCGTCGTGTTTGACCCTAAATGCAACGAGCTTTTTATAGCACGCATTGAAGTGGTCGGCCGACCCAGTCTTTAACCATCATTTTTCTAAGGTTGACCTCGGATCAGGTAGGAATACCCGCTGAACTTAAGCATATCAATAAGCGGAGGA
>OTU_83
GTGCGAAAAGTGTTGCGATTTGCACGAATCTGTGAGTCATCTAATTTTTGAACGCGAATGGCACTGTCACGCAAGTGGCAGTATGTCTGTTTGAGAATCGCAAAACACGATCAACTCTAGTTAAGAGTTGGCATTGACCTTGAGTGCAGTTTGCGCGCTTGGTTTGAATAAATCGAGTTGATGAGCTTCCCAACGCGGCTCAATGTGTGCTAGCGAGACAGTCGTCCCGACCTCACATTATCGCTGCGTTGCAGAGTTCTGAGTACAGCTCGCTAAATCCGTAACGAATACGATCTCAAATCAGGCAAGATTACCCGCTGAACTTAAGCATATCAATAAGCGGAGGA
>OTU_85
AATGCGATAAGTAGTGTGAATTGCAGAATTCAGTGAATCATCGAATCTTTGAACGCACATTGCGCCCTTTGGTATTCCTTAGGGCATGCCTGTTCGAGCGTCATTTTCACCTTCAAGCACAGCTTGGTGTTGGGCGTCTGTCCTGCCTCCGGCACGGACTCGCCTCAAAAGTATTGGCGGCCACTCCAGCGGCTTTGAGCGCAGCAGAATTGCGTCTCTCGCGGCGAAGGGTGGTATCCAGAAGCATATTTTTTATTTTGACCTCGGATCAGGTAGGGATACCCGCTGAACTTAAGCATATCAATAAGCGGAGGACTGAGACGCCAAGGCACACAGGGGA
>OTU_89
GCGCGAAATGTAGTGTGAATCGCAGAGCATTGTGAATCATCGAATCTTTGAACGCACATTGCGCCCCTTGGTATTCCGAGGGGCATGCCTGTTCGAGCGTCATTACAACCCTCAAGCAATGCTTGGTATTGGGCTCCGCTGCTCACCCAGCCGGCCTTAAAATCAGTGGCGGTGCCGTTGGGCCCTGAGCGTAGTAAACATCCTCGCTATAGGGACCCGGTGGACACTAGCCATCAACCCCCATTTTCCAAGTTTGACCTCGGATCAGGTAGGGATACCCGCTGAACTTAAGCATATCAATAAGCGGAGGA
>OTU_93
ATGCGATAAGTAATGTGAATTGCAGAATTCAGTGAATCATCGAATCTTTGAACGCACATGGCACCCTCTGGTATTCCGGGGGGTACGCCTGTCCGAGCGTCATTTCAAACCTCAAGCTCCGGCTTGCTGTTGGACGTGGTCCTGATGGGACCTGTCTCTAACCGGTCGACGGCACCGTTCGGTCCCAGGCGTAGCAACGTGATCGCTTAGGGTCTCCGGGCGGCTGTCAGTCCATCCAACCCAACCAGAAGTTTGACCTCGGATCAGGCGGGGATACCCGCTGAACTTAAGCATATCAATAAGCGGAGGA
>OTU_99
AATGCGATAAATAATGTGAATTGCAGAATTCCGTGAATCATCGAATCTTTGAACGCATATTGCGCCCTTTGGTATTCCGAAGGGCATACCTGTCCGAGCGTCGTGGCCATTCTTCCAAGCCCTGGAATTTTTTTTTTTTTAAGGCTTGGGTGTTGGATTTGTCGTCCCTGTTTTCTTCTCGGGGACGGGTCCGAAAGGCAATGACGGTGACCCGTTCCTAGGTCCTGAAGTGTTATAGGGATTTTTATCACCTGCTTCGAAGGACAGGATCGGTTGCCTGTCTTCTCATGGCGTCAAAGTTTTTGACGCTCTTTCCATCAGGTTGACCTCGGATCAGGCAGGGATACCCGCTGAACTTAAGCATATCAATAAGCGGAGGA
>OTU_103
AATGCGATAAGTAATGTGAATTGCAGAATTCAGTGAATCATCGAATCTTTGAACGCACATTGCGCCCCCTGGTATTCCGGGGGGCATGCCTGTTCGAGCGTCATTACAACCCTCAAGCTCTGCTTGGTGTTGGGCCCCGCCGCCCCGGCGGGCCCTAAAATCAGTGGCGGTGCCGTCCGGCTCCGAGCGTAGTAATTCTTCTCGCTCTGGAGGTCCGGGTGTGTGCTCGCCAGCAACCCCCAATTTTTTTCAGGTTGACCTCGGATCAGGTAGGGATACCCGCTGAACTTAAGCATATCAATAAGCGGAGGACTGAGACTCCAAGGCACACAGGGGATAGG
>OTU_105
GTGCGATAAGTAATGTGAATTGCAGAATCCGTGAATCATCGAATTTTTGAACGCAAATTGCACTCTCTGGTATTCCGGGGAGTATGCCTGTTTGAGGGTTGGTTTAAATAACAATCGGTGTGTTGCTTTCCTGTGACATTTCCGGAGTTGGGTCATCTTAATCTTTTAAGGGACCTAAAATTGATGTTCTCGCATCTTGACGTGTATAATTTTTTTATCTCGTCGCCGGATGCAGAGGTATTATTAGGTGTGACTATGCTAAGTGGTTTCATGCCTATAGGATTCTTGATTTCAACCTCAAATCAGGTAGGGATACCCGCTGAACTTAAGCATATCAATAAGCGGAGGA
>OTU_107
AATGCGATAAGTAATGTGAATTGCAGAATTCAGTGAATCATCGAATCTTTGAACGCACATTGCGCCCGCTGGTATTCCGGCGGGCATGCCTGTTCGAGCGTCATTATGACCAATCAAGCTCTGCTTGGCCTTGGGGCCCGCTGTACCGGCGGCCCTTAAAATCAGTGGCGGTGCCGTCTGGCTCTAAGCGTAGTAATACTTCTCGCTACAGGGTCCAGCCGTCCACCCGCCAGAACCCCTAATTTCTTAGGTTGACCTCGGATCAGGTAGGGATACCCGCTGAACTTAAGCATATCAATAAGCGGAGGACTGAGA
>OTU_109
AATGCGATAAGTAATGTGAATTGCAGAATTCAGTGAATCATCGAATCTTTGAACGCACATTGCGCCCCTTGGTATTCCGAGGGGCATGCCTGTTCGAGCGTCATTATAACCACTCAAGCCTGGCTTGGTATTGGGGTTCGCGGTCTCGCGGCCCTTAAAATCAGTGGCGGTGCCGTTGGGCCCTGAGCGTAGTAAACATCCTCGCTATAGGGACCCGGTGGACACTAGCCATCAACCCCCATTTTCCAAGTTTGACCTCGGATCAGGTAGGGATACCCGCTGAACTTAAGCATATCAATAAGCGGAGGACTGAGACTGAAGGCACACA
>OTU_115
ATGCGATAAGTAATGTGAATTGCAGAATTCAGTGAATCATCGAATCTTTGAACGCACCTTGCGCCCCTTGGTATTCCGAGGGGCATGCCTGTTTGAGTGTCTTGAAATCATCAAACCTAACCGGTCTTGTTGCCGGCGCGGTTTGGACTTGGGGGTTCATTGCTGCCGCTCGCGGTGGCTCCCCTTAAATGCATCGGTCGGGCTTTCGTGTGGCTTGTCCCTTGGCGTTGTATTACCCTCGTCGCTGGACGGCCCGCGTGTTTGCGCCCCTCCTTGACTTGCCTTTGGAGTGGCGGTCAATTGCTTTGTGATCTGACCTCAAATCAGGTAGGACTACCCGCTGAACTTAAGCATATCAATAAGCGGAGGA
>OTU_117
ATGCGATAAGTAATGTGAATTGCAGAATTCAGTGAATCATCGAATCTTTGAACGCACCTTGCGCTCCTTGGTATTCCGAGGAGCATGCCTGTTTGAGTGTCATGAAATTCTCAACCTCACCTTTAATGGGTGAAGCTTGGATTTATGGGGGGTGTGCTGGCACTTGTGTTGGCTCTCCTTAAATGCATTAGCAAGATCATTGTTGATCATCTTTGATATGATAAATTTATCTATATCATTGGTGAATCATGTCTTTTGCAAATATACATTTAACTGTTTGACATAATTTTTGACCTCAAATCAGGTAGGACTACCCGCTGAACTTAAGCATATCAATAAGCGGAGGA
>OTU_121
AACGCGAAAAGTGTTATGACATGCAAATCTTGAGAATCATGACTATTTGAACGCACCATGTACCGGAATGTGAATTTCGGTGTGTTTGTTTGAGAACATTTTAAAGAATACTGGTTAATGGGGTGTTACGAATAGTTGCCCTGAAAAGCATGAACTGGTGACATGATGTTCGTGTTCTGGGATAAATGAACAGCGCACGTGCATTGTACCGCCATCGAGTGATTTATCTATTAAATCACCCAATTTCATCGTATGTCTCAAATCAAACAAGATTACCCGCTGAACTTAAGCATATCAATAAGCGGAGGACTGAGACGCCAAGGCACA
>OTU_123
ATGCGATAAGTAATGTGAATTGCAGAATTCAGTGAATCATCGAATCTTTGAACGCACATTGCGCCCCTTGGTATTCCGGGGGGCATGCCTGTTCGAGCGTCATTTCAACCCTCAAGCTTTGCTTGGTCTTGGGCACTGCCGGGAACGGCTTGCCTTAAAATCAGTGGCGGTGCCATTCGAGCTCTACGCGTAGTAATAAACCCCTCGCGATTGAGTCTTGGTGGATGCTTGCCAGCAACCCTCAATTTTTTATGGTTGACCTCGGATCAGGTAGGGATACCCGCTGAACTTAAGCATATCAATAAGCGGAGGACTGAGACGCCAAGGCACA
>OTU_125
AGTGCGAAAAGTAATGCGATTTGCATGCTCTGTGAGTCATCGAATCTTTGAACGCATATGGCACCTCTTGGTTCTTACCAGGAGGTATGCCTGTTTGAGAATCATTCATTCATTTGATCATTCATCATCCACTTGTGATCCATGTTGATGGTAGTGGTCGAGACATGGACCTTCAACAGTGATCGTCTTGAATGCATGCACGGTTGTTCGTGAGAGAGAAGGATAGTGCATTCTGCTCTGTCGATCGACCAATCACGTCCACTTGTTCAATGATCTCAAATCAGGCAAGCTACCCGCTGAACTTAAGCATATCAATAAGCGGAGGA
>OTU_127
AACGCGAAATGTGTTATGACATGCAATCTTTGTGAATGATGAATATTTGAACGCACCTTGTACCTATCGATGAGACAGGTATGCTTGTTTGAGAAAAATCAAAAAAAATCAATGAGGTTACAAACTATTGTTGTTTCCTTGAAAAGAATGATTAAATGTGTGTTGTGCAGTGGACTGTTTTGGGATAACAATGAACAAGACAATCTGCAGCCATACGCACTCGAGAAGATGAACACGTTCATTCTCTCACGCTTACTAATCTTTCTCAAATCAAGCAAGATCACCCGCTGAACTTAAGCATATCAATAAGCGGAGGA
>OTU_131
AATGCGATAAGTAATGTGAATTGCAGAATTCAGTGAATCATCGAATCTTTGAACGCACCTTGCGCCCTCTGGCTATTCCGGAGGGCATGCCTGTTTGAGTATCATGAACACCTCAACTCTCGTGGCTTGCTGCGATGAGCTTGGACTTTGGGGGTCTTGCCGGCCTGCGGTCGGCTCCTCTCAAATCGATCAGCTTTCCAGTGTTTGGTGGCGTCACGGGTGTGATAACCGTCTATGCTCGTGGTGTTTCCGCCAGGTGTCCTCCAGTGATGGGGGCCTCTGGAGCTCACAAATGTCTCTCCGGGGACAGCTTTTCGAACGTTTGATCTCAAATCAGGTAGGACTACCCGCTGAACTTAAGCATATCAATAAGCGGAGGACTGAGACGCCAAGGCACGACAGGGGGA
>OTU_137
AGCGCGAAATGTAGTGTGAATTGCAGGACATTGTGAATCATCGAATCTTTGAACGCACATTGCACCCCCCGCAGGGGGGTATGCCTGTCTGAGCGTCATTGAAACCAATAAACCCCTTCTGGGTTTGTCATGGGCTTCACATGAAAGTGTGTTGCCTCAAAGACATGGTCTAACCTGCGGATGAGCTCCTCTTGGACCAGCTGTGGACTTGACCCTTCTATCTGTGTTTGACCTCAGATCAGGTAGGAAGACCGCCTGAACTTAAGCATATCAATAAGCGGAGGACTGAGACGCCAAGGCACACAGGGGATAGG
>OTU_139
AATGCGATACGTAATGTGAATTGCAGAATTCAGTGAATCATCGAATCTTTGAACGCACCTTGCGCCCCTTGGTATTCCGAGGGGCACACCCGTTTGAGTGTCGTGAATACTCTCAACCTTCTTGGTTTCTTTGACCACGAAGGCTTGGACTTTGGAGGTTTTTCTTGCTGGCCTCTTTTGAAGCCAGCTCCTCCTAAATGAATGGGTGGGGTCCGCTTTGCTGATCCTCGACGTGATAAGCATTTCTTCTACGTCTCAGTGTCAGCTCGGAACCCGCTTTCCAACCGTCTTTGGACAAAGCAATGTTCGAGTTGTGACTCGACCTTACAAACCTTGACCTCAAATCGGGTGAGACTACCCGCTGAACTTAAGCATATCAATAAGCGGAGGACTGAGACTCCAAGGCACA
>OTU_143
GCGCGAAATGTAGTGTGAATCGCAGAGCATTGTGAATCATCGAATCTTTGAACGCACATTGCGCCTCTTGTAGCAGAGAGGCATGCCTGCCTGAGCGTCAGTAAACCTCCATGCCCCCCTGAGCCCTGGTTTGGGAGCGGCGTATTGGGCCCCAGTTTTCGCGGGGTCGGGCGATGGCCCGCTCCCGTGTGGCCTTGAATGAATTTGACATCTGTCTTGTGGGCGCGAGATCCGTTAGGACTGAGCCCCGTTGGATGGAGACGCCGCTTGTGTGCGCTTCTGCGCTGAAAACTTTGACCTCAGGTCAGGTAGGGCCACCGCCTGAACTTAAGCATATCAATAAGCGGAGGA
>OTU_147
GCGCGAAATGTAGTGTGAATTGCAGAACATTGTGAATCATCGAATCTTTGAACGCACATTGCGCTCCTTGGTATTCCGAGGAGCATGCCTGTTCGAGCGTCATTACAACCCTCAAGCTCTGCTTGGTGTTGGGCGTCACCAGCCTTGGTGTGCCCTAAAATCAGTGGCGGCGCCGTCTGGCTCTAAGCGTAGTACATACTCTCGCTATGGACGCCTGGCGGATGCTTGCCAGCAAACCCCTAATTTATCAAGGTTGACCTCGGATCAGGTAGGGATACCCGCTGAACTTAAGCATATCAATAAGCGGAGGA
>OTU_149
ATGCGATAAGTAATGTGAATTGCAGAATTCAGTGAATCATCGAATCTTTGAACGCACATTGCGCCCCTTGGTATTCCGAGGGGCATGCCTGTTCGAGCGTCATTATAACCACTCAAGCCTCGGCTTGGTATTGGGGTTTCGCGGTCTCGCGGCCCTTAAAACCAGTGGCGGTGCCATCTGGCTCTAAGCGTAGTAATTCTCTCGCTACAGGGTCCAGGTGGTTACTTGCCAAAACCCCCTATTTTCTATGGTTGACCTCGGATCAGGTAGGGATACCCGCTGAACTTAAGCATATCAATAAGCGGAGGA
>OTU_153
ATGCGATAAnTAATGTGAATTGCAGAATTCAGTGAATCATCGAGTCTTTGAACGCACCTTGCGCCCTTTGGTATTCCGAAGGGCATGCCTGTTTGAGTGTCATTAAATTCTCAACCTTGAGCTCTTGCGAGCTCAAGGCTTGGATGTGAGGGCTTGCTGGCTTCCTTCAGTGGATTGGTCTGCTCCCTTTAAATGCATTAGTGGGATCCTTTGTGGAGCGTCACTTGGTGTGATAATTATCTATGCCTCTTGACCGAAGCAAGCTTTATGGGAACCTGCTTATAACCGTCCTTCCAAGGACAAATTTATTGACTATTTGACCTCAAATCAGGTAGGACTACCCGCTGAACTTAAGCATATCAATAAGCGGAGGA
>OTU_159
ATGCGATAAGTAATGTGAATTGCAGAATTCAGTGAATCATCGAATCTTTGAACGCACATTGCACCTCTCGAAGGGGAGGTATGCCTGTCTGAGCGTCATTGAAACCAATAAACCCCTCTGTGGGTTTGTACTGGGCTCCGCATGTATGTGCGATGCCTCAAAGTCATGGTCTAACCTATGGACGAGCTCCTCTAGGACCTGCCATGGGTTGGCCCCCCTCTGAATAATTTGACCTCAGATCAGGTAGGAAGACCGCCTGAACTTAAGCATATCAATAAGCGGAGGA
>OTU_161
GTGCGAAAAGTAATGCGATTTGCATGCTCTGTGAGTCATCGAATCTTTGAACGCATATGGCACCTCTTGGTTCCTACCGGGAGGTATGCCTGTTTGAGAATCATTCATCCCTTTGATCGCCATCATCCACTCACTCTTGTGATCCCTGGTGGTGGTGGTCGAGACATGGACCTTCACCACTGATCGTCTTGAATGCATGCACGGTTGCTCGTGAGAGGGTCTGCGCTGTCGATCGAGCAACCAATCAATCACTTGCAATGATCTCAAATCAGGCAAGACTACCCGCTGAACTTAAGCATATCAATAAGCGGAGGA
>OTU_173
AATGCGATAACTAGTGTGAATTGCAGACCTCATGAATCATCGAATCTTTGAACGCACATTGCGCCCGCCGGTACTCCGGCGGGCATGCCTGTCCGAGCGTCATTGACAACCCTCAGGCCCTGGTGCCTGGTGTTGGGGCACTACAGCATGCTGTAGGCTCTGAAATCCAGTGGCGGGACCGCTGTAAACCCGGGCGTAGTAACTTTACGTCGTCCAGGGTGTTCCGGCGCGCCCCAGCCGTTAAACCCACCACATTATCAATTTTGGCCTCGGATCAGGTAGGATTACCCGCTGAACTTAAGCATATCAATAAGCGGAGGA
>OTU_179
ATGCGATAAGTAATGCGAATTGCAGAATTCCAGTGAGTCATCGAATCTTTGAACGCACATTGCGCCCTTTGGCATTCCGAAGGGCATGCCTGTTCGAGCGTCATTATCACCCTTCAAGCCCTGCGCTTGGTGTTGGACGGCTTGGTCGCATATCTCGTTCGACCCCTCCTAAAGACAATGACGGCGGCCTGTGGTTCCCCCGGTACACTGAGCTTTTCACGGAGCACGTATCGGACAAGGGCACCCGGGACCCGGTCCTCTCCTTTCACAAGGAAACTTCTATGGTTGACCTCGGATCAGGTAGGAATACGCGCTGAACTTAAGCATATCAATAAGCGGAGGA
>OTU_183
ATGCGATAAGTAATGCGAATTGCAGAATTCAGTGAGTCATCGAATCTTTGAACGCATATTGCGCCCTTTGGTATTCCGAAGGGCATGCCTGTTCGAGCGTCATTATCAACCATCAAGCCTGGCTTGTCGTTGGACTCGTGGTCGTCATGACCGGTCCGAAAGATAATGGACGGCGGTGATTAGCCCCCGATGCAACGAGCTTTTGATAGCACGCATTGAAGGGTTGGTTACCCCGGCCTCGCACTCCATTTTCTCAGGTTGACCTCGGATCAGGTAGGAATACCCGCTGAACTTAAGCATATCAATAAGCGGAGGA
>OTU_185
AATGCGATAAGTAATGTGAATTGCAGAATTCAGTGAATCATCGAATTTTTGAACGCACCTTGCGCTCCCTGGTATTCCGGGGAGCACGCCTGTTCGAGTGTCGTGAAATTGTCAAACCGGGATGCTTTTTGGTTTCTCGGGTTGGTTGTTGGGCTTTGCAGTTCCTTTGATTGGGATGGCTGGCCTGAAAAGCATTAGCTGGCTTTTAATGTGGGATTGGTTCTACTCAGCGTGATAATGATTTGACCGCGGAGGACATCTGACGAGATGACCAATTCTGATTAGGGCTGCTTCTAATTTTGGTCGAGCGGATTGTGAATCTGGTTGACTTTTGGGCTTTTGACCTCGAATCAGGTGGGACTACCCGCTGAACTTAAGCATATCAATAAGCGGAGGACTGAGACTCCAAGGCACACA
>OTU_187
GTGCGATATGTAGTGCGATTTGCATGAATCTGTGAGTCATTGAATTTTTGAACGCATCTTGCGCCATTCCATGGCATGTCCGGTTGAGGGTCATATAACATTACGTGGTGGTTATCGACAATGTAAATTGTCATGACATGAATACATGTTTAATAGTTGGATTAGGGCTTGTCAAGCACAGCACTAGTCACAGTCATATTCATCGTGACCTCAGCTCGGACAGGATTACCCGCTGAACTTAAGCATATCAATAAGCGGAGGA
>OTU_189
ATGCGATAAGTAATGTGAATTGCAGAATTCAGTGAATCATCGAATCTTTGAACGCACATTGCGCCCGCCAGCATTCTGGCGGGCATGCCTGTTCGAGCGTCATTTCAACCCTCAGGCCCCTCCGGGCTTGGTGTTGGGGATCGGCCCCGCCCCGGCGGCCGGCCCCGAAACCCAGTGGCGGTCGCGCCGTAGGCCCCTCTGCGTAGTAGCAACACCTCGCAGTGGGACGCGGCGCGGCCACGCCGTAAACCCCCCAACTTCTGAATGTTGACCTCGGATCAGGTAGGAATACCCGCTGAACTTAAGCATATCAATAAGCGGAGGA
>OTU_191
AATGCGATAAGTAATGTGAATTGCAGAATTCAGTGAATCATCGAATCTTTGAACGCATATTGCGCCCCTTGGTATTCCAAGGAGCATGCCTGTTTGAGCGTCATTATAACCCTCAAGCTCTGCTTGGTATTGGGTAACATTGGGAACGATGCACCCCAAAGTCAGTGGCGGTACCGTCTATCTCCAAGCGTAGTAACTCTCCTCGCTATGGAAGTATAGGGGGTGCCTGTCATAAACCTATAATTTAAGGTCGACCTCAGATCAGGTAGGGATACCCGCTGAACTTAAGCATATCAATAAGCGGAGGA
>OTU_195
AATGCGATAAGTAATGnGAATTGCAGAATTCAGTGAGTCATCGAATCTTTGAACGCACATTGCGCCCTTTGGCATTCCGAAGGGCATGCCTGTTCGAGCGTCATTATCAACCCTCAAGCCTGGCTTGCTGTTGGACCTCTCGTCGTTAAAGACGGGTTCTAAAGTTAATGGCGGAGTTGTCGGACCCTAGATGCAACGAGCTCTCGTAGCACGCATTCAAGGAGCTGGCGGCTCTAGTCTCAACCCATATTATTTACAAGGTTGACCTCGGATCAGGTAGGAATACCCGCTGAACTTAAGCATATCAATAAGCGGAGGA
>OTU_197
CTGCGTTAAGCGGTGTGAATTGCAGGACACGCCGAGCACTTGATTTTCGAACGCATATTGCGGCCTCGAGTCTTTCTCGGGGCTTCGTCTGTCTGAGGGTCGGTAAAAGAAACTTATGCTAAGAGCTGACACTCGAGGAGAGCCTTCATTGCGCACTCTTCGTTCAGCTGCAAAGTATGCACAATGTGATACGCGGATTGCGAATGCAACGCTACGCAAGTTGCGCTATTTCGCTGATCAGCAAGTGTTACTGGTGCTTGTTTCTGGTACTGCTTGTCAGTACCAACCAAACCTTTCCAACTTCGACCTCAGATCAGGCGAGATTACCCGCTGAATTTAAGCATATCAATAAGCGGAGGA
>OTU_199
ACGCGATATGTAATGTGAATTGCAGAATTTTGTGAATCATCGAATCTTTGAACGCACATTGCGCCCTTTGGTATTCCAAAGGGCATACCTGTTTGAGCGTCATTTCTTTCTCATTTTTAAATGGTTTTGTGTGTTTTTTTTGTTGTAGTAATACAACAATCACACTAAATATAATGGCATGATTGTTATTTTGTGATAGCGTTTTAGGTTTACCAACTACGTTTCTCCAAAGCAACAAAGGTCAGGCCTATATAACAACCTTCAAAAATTTGACCTCAAATCAGGCAAGAATACCCGCTGAACTTAAGCATATCAATAAGCGGAGGA
>OTU_201
ATGCGATAAGTAATGTGAATTGCAGAATTCAGTGAATCATCGAATCTTTGAACGCATATTGCGCCCCTTGGTATTCCGGGGGGCACACCTGTTCGAGCGCCATTTCAACCCTCAAGCATTGCTTGGTGTTGGGCTAGGTCCTTAAGGGACCCGCCCGTAACTCGTAGGCGGCCATCGGTTGCCCCCCCAGCGTAGCAGGCTTAACGCACTCGCTCGGGGACGGCCCGCATGGCCCGCCCGAACTATTCAAAGGTTTGGCCTCGGATCAGGTGGGGATACCCGCTGAACTTAAGCATATCAATAAGCGGAGGACTGAGACTCCAAGGCAC
>OTU_203
AACGCGAAAAGTGTTATGACATGCAAATCTTGAGAATCATGACTATTTGAACGCACCATGTACCGGAATGTGAATTTCGGTGTGTTTGTTTGAGAACATTTTTTTACTGGTTGTTGGGGCTTACGTGATAGTTGCCCTGAAAAGCATGAACTGGTGAGACGATGTTCGTGTTCTGGGATAAATGAACAGCGCACGTGCATTGTACCGCCATCGAGTGATTTATCTATTAAATCACCCAATTTCATCAATTGTCTCAAATCAAACAAGATTACCCGCTGAACTTAAGCATATCAATAAGCGGAGGA
>OTU_205
ATGCGATAAGTAATGTGAATTGCAGAATTCAGTGAATCATCGAATCTTTGAACGCACATTGCGCCCCTTGGTATTCCGGGGGGCATGCCTGTTCGAGCGTCATTACAACCCTCAAGCTCTGCTTGGTGTTGGGCGTCACCCGCCTGGGTGTGCCCTAAAATCAGTGGCGGCGCCGCCTGGCTCCAAGCGTAGTACATGCTCTCGCTATGGACGCCGTGTCGGTGCTTGCCAGCAACCCCCAAACTCATCAAGGTTGACCTCGGATCAGGTAGGGATACCCGCTGAACTTAAGCATATCAATAAGCGGAGGA
>OTU_213
AATGCGATAAGTAATGTGAATTGCAGAATTCAGTGAATCATCGAATCTTTGAACGCATCTTGCGCTCCTTGGTATTCCGAGGAGCATGCCTGTTTGAGTGTCATTAAATTCTCAACTCTCTTATACTGTTTTTGTAGAGGAGAGCTTGGATTGTGGGGGCTTGCTGGCCACTCGTTTGAGGTCGGCTCCTCTGAAATGCATTAGCGGAACCGTTTGCGATCTGCCACAAGTGTGATAGATTATCTACACTGGCGAGGGGATTGCTCTCTGTGTTGTTCTGCTTCTAATTGTTTCAATTTGATGAAACAACTTTTTGAATACTTGACCTCAAATCAGGTAGGACTACCCGCTGAACTTAAGCATATCAATAAGCGGAGGA
>OTU_215
ATTGCGATAAGTAATGTGAATTGCAGAATTCAGTGAATCATCGAATCTTTGAACGCACCTTGCGCTCCTTGGTATTCCGAGGAGCATGCCTGTTTGAGTGTCATGGAATTCTCAACCGTGTCTCGATCTGATCTCGAGGCATGGCTTGGACTTGGGAGTTGCTGGCGGCCTCGTCAGCTCTCCTCAAACACATTAGCGACGTTCAGCAAGCCTGACGTGCACGGCCTTTTTTCGACGTGATAACGATCGTCGTGGGCTGGAGCGTAGGGTGAGCGGTGAATCGCTTCCAATTCCTTAGACTTATCATGGTCTTTTCGATCTCGATCTTGGATTGGGGGGAAACTTTTGACCTTCGAGAGACCCGAGCCTTAGTTACTAGTCGGTCGTGAGGCCAACGAACGCAGGGCCTAGGTTGAAACTTGAAGCAATCGCAATTCCTCTGTCTCGATCCTGAATCATTGAACTCTTGACCTCTAAAT
>OTU_219
ATGCGATAAGTAATGTGAATTGCAGAATTnAGTGAATCATCGAATTTTTGAACGCATATTGCACCTCTTGGTATTCCTTGAGGTATACCTGTTCGAGCGCCGTTTATATTCTAAGACTTTGTCTTGTGTTGATGTTACCTGTTAAAGGTTCATCGAAATAAATGGGCACCTTTTCTTTCGTCCTAAACGCAGCGAAATGTGTAAAGGTCAAGATTAAAGGTAGCCAGTGCTTTCTCTAAGCATGGCCTCGGATCAGGTAAGGTTACCCGCTGAACTTAAGCATATCAATAAGCGGAGGA
>OTU_221
AATGCGATAAGTAATGTGAATTGCAGAATTCAGTGAATCATCGAATCTTTGAACGCACATTGCGCCCGTTAGCATTCTAGCGGGCATGCCTGTTCGAGCGTCATTTCAACCCTCAGAACCCCTGTATTTTTGATACGGGGCGTGCTGGTGTTGGGGCCCTCTGCGGCTGCCGCAGGCCCTGAATAACAGTGGCGGGCTCCGCTATACTCCGAGCGCAGTAATACTTCTCGCTCAGGGCGTGTAGCGGGGATCTAGCCTTGTCTTCTTACTTTAATGGTTGACCTCGGATCAGGTAGGAATACCCGCTGAACTTAAGCATATCAATAAGCGGAGGACTGAGACTCAAGGCACACAGGGGAT
>OTU_223
ATGCGATAAGTAATGTGAATTGCAGAATTCAGTGAATCATCGAATCTTTGAACGCACCTTGCGCTCCTTGGTATTCCGAGGAGCATGCCTGTTTGAGTGTCAGTAAATTCTCAATCCTCTTCAGTTTTGTCTGATGAGCTTTGGATATGGAGGGTTGCAGGCCTTGTAAATAGGTCAGCTCCTCTGAAAAGCATTAGTGGAACCGTTTGCAGTTGTCCACAGGTGTGATAATTATCTACGCCATCGGGGACTGCTCTCTGTTGTTGTTCTGCTTCTAACCGTCCAGCAGGACAGACTTCATTACTGAACATTTGACCTCAAATCAGGTAGGACTACCCGCTGAACTTAAGCATATCAATAAGCGGAGGA
>OTU_225
AATGCGATAAGTAATGTGAATTGCAGAATTCAGTGAATCATCGAATCTTTGAACGCACATTGCGCCCCTTGGCATTCCGAGGGGCATGCCTGTTCGAGCGTCATTACAACCCTCAAGCACTGCTTGGTATTGGGCTCCGCTGGTTTCAGCGGGCCTTAAAATCAGTGGCAGCGCCGTCTGAGCTCTGAGCGTAGTAAATACCCTCGCTATAGAGACCAGGTGGCTCTTGTTATCAACCCCCAACTTTCTAAGTTTGACCTCGGATCAGGTAGGGATACCCGCTGAACTTAAGCATATCAATAAGCGGAGGACTGAGACTCCAAGGCACAC
>OTU_231
ATGCGATAAGTAATGTGAATTGCAGAATCAGTGAATCATCGAATTTTTGAACGCATATTGCACTCCTTGGCATTCCTTGGAGTACACTTGTTCGAGCGCCGGTTGCGTCGTAAGGCCCAGCCTTGTGTTGAGATTTCCTTCGGCAGGAACTCTCCAAACCCGTCGGCGACGTCAGTGCCCGCATCGCAACACACTGCGACCACAGCATCGGGCGTCGCCAAAAACCGTCATGCATGGCCTCGAATCAAGTGGGGATACCCGCTAAACTTAAGCATATCAATAAGCGGAGGACTGAAACTGCCAAGGCACACAGGGGAT
>OTU_235
AATGCGATACGTATCATGAATTGCAGAACTCTGAATGATAAATGTTTGAACGCACATTGCGCCAGCTTCTGGCTGGCATGTCTGTCTGAGAATCTTTTAGTTTCTCTCATTGAACAGGTATGTTTGTTGAGGCACTTGACAGCACTGCCAGACTTGTTCTGGTAGACTGTTGAAATTAATTCACCATCACTGTGCTTGCAGCACCTTGGTGCATTTGACCATCTCATTTGTACTCAAGTTGTCGCCGGCACAAAAGAAGACTTGGTCTCAGATCAGACAGGAGGACCCGCTGAACTTAAGCATATCAATAAGCGGAGGA
>OTU_237
GTGCGAAAAGTGATGCGATTTGCATGCTCTGTGAGTCATCGAATCTTTGAACGCATATGGCACCCCCTGGTTCTACTAGGGGGTATGCCTGTTTGAGAATCGTCTTTCCATCCTCCTGGTTTCCACGAGGGACATGGGCGTTCACCAGTGATGCCTGGAATGCGGCGCGGTTGCGTCGTGATAGACTGATCGGCCAACCGGACCTTGTCAGCGATCTCAAATCAGGCAGGATGACCCGCTGAACTTAAGCATATCAATAAGCGGAGGA
>OTU_241
AATGCGATAAGTAATGTGAATTGCAGAATTCAGTGAATCATCGAATCTTTGAACGCACCTTGCGCCCTTTGGCTATTCCGAAGGGCATGCCTGTTTGAGTATCATGAACACCTCAACTCTCATGGCTTGCCGTGATGAGCTTGGACTTTGGGGGTCTTGCTGGCCTGTGGTCAGCTCCTCTCAAATGAATTAGCCTGCCGGTGTTTGGTGGGATCACAGGTGTGATAACTATCTACGCTTGTGGTTTTCCACCAGGTAACCCTCAGCAATGGAGGTTCACTGGAGCTTATAGACGTCTCTCCTCAGCGAGGACAGGTTTTGACCATTTGATCTCAAATCAGGTAGGACTACCCGCTGAACTTAAGCATATCAATAAGCGGAGGA
>OTU_243
ATGCGATAAGTAATGTGAATTGCAGAATTCAGTGAATCATCGAATCTTTGAACGCACATTGCGCCCATTAGTATTCTAGTGGGCATGCCTGTTCGAGCGTCATTTCAACCCTTAAGCCTAGCTTAGTGTTGGGAATCTACTGTGGTAGTCTACTACCTTGTAGTTCCTGAAATGAAACGGCGGGTCTGCAGTATCCTCTGAGCGTAGTAAATTTTTATCTCGCTTTTGTAAGGTGCTGTGGCTCTTGCCGCTAAACACCCAATTTTTAATGGTTGACCTCGGATCAGGTAGGAATACCCGCTGAACTTAAGCATATCAATAAGCGGAGGA
>OTU_245
AATGCGATACGTAATGTGAATTGCAGAATTCAGTGAATCATCGAATCTTTGAACGCACCTTGCACCCCTTGGCATTCCGAGGGGTACACCCGTTTGAGTGTCGTGAAATTATCAACCTCTCTAAATATTTTGGGGAAGGCTTGGACTTTGGAGGCTTTTGCTGGTCTCTCTCTTTTGAAAGCCAGCTCCTCTTAAATGAATTAGTGGGGGTTCCCTCTTCGCCGGTCCCCTCGACGTGATAAGATTTCTCTACGTCTGAGGTTTGGCTTTGTAGGCCCGCTTCTAATCACCTTTATTTTGAACCCTTTGACCTCAAATCGGGTGAGACTACCCGCTGAACTTAAGCATATCAATAAGCGGAGGAA
>OTU_247
AATGCGATAAGTAATGTGAATTGCAGAATTCAGTGAATCATCGAATCTTTGAACGCACATTGCGCCCCTTGGTATTCCGGGGGGCATGCCTGTTCGAGCGTCATTACAACCCTCAAGCTCTGCTTGGTGTTGGGCGTCACCAGCCTTGGTGTGCCCTAAAATCAGTGGCGGCGCCGTCTGGCTCTAAGCGTAGTACATACTCTCGCTATGGACGCCTGGCGGATGCTTGCCAGCAAACCCCTAATTTATCAAGGTTGACCTCGGATCAGGTAGGGATACCCGCTGAACTTAAGCATATCAATAAGCGGAGGACTGAGACTCCAAGGCACACAGGGGGATAGG
>OTU_249
GTGCGATATGTAGTGCGATTTGCATGAATCTGTGAGTCATCTAATCTTTGAACGCAACTTGCGCCTTTTACGAGGCATGTTTGTTTGAGTGCCGCAATCCTCTGCAGCAATGCGATTTGACTCTTGTCTTTGTTGACCGAGTTTAAAGGAAGCTAGAGGATGGTCAGTTTAGACTAGCCCGAGTGCTAAGCATTCTTGGGTCTAGCGCTGGATTGCCCATTTCATCTATTTTTATTTGGCCTCAAATCAAGCAAGACTACCCGCTGAACTTAAGCATATCAATAAGCGGAGGA
>OTU_251
ATGCGATAAGTAATGTGAATTGCAGAATTCAGTGAATCATCGAATCTTTGAACGCACATTGCGCCCCTTGGTATTCCGGGGGGCATGCCTGTTCGAGCGTCATTACAACCCTCAAGCCTGGCTTGGTATTGGGTCTCGCCGTTTGGCGGGCCTTAAAATCAGTAACAGTGTCGTTGGAGGCCCTGAGCGTAGTATATATTCTCGCTATAGGAACTTCCACGGCCATTAACCCTCACTTTCTAAGTTTGACCTCGGATCAGGTAGGGATACCCGCTGAACTTAAGCATATCAATAAGCGGAGGA
>OTU_253
AATGCGATAAGTAATGTGAATTGCAGAATTCAGTGAATCATCGAATCTTTGAACGCACATTGCACCCTCTGGTATTCCAGGGGGTATGCCTGTTCGAGCGTCATTGCAACCCTCAAGCGCTGCTTGGTATTGGATGTCACTGTTATAGTGCATCTCAAAGTTATTGGTGGCAGCATTAAGCTTCTTGTGTAGTAATTTTCTCGCTATGGAGTTGATGTCTGACTGCTAGAACCCCCAATGTATTAAAAGGTTGACCTCGGATCAGGTAGGGATACCCGCTGAACTTAAGCATATCAATAAGCGGAGGACTGAGACTCCAAGGCACACAGGGGATA
>OTU_255
AATGCGATAAGTAATGTGAATTGCAGAATTCAGTGAATCATCGAATCTTTGAACGCACATTGCGCCCCTTGGTATTCCGAGGGGCATGCCTGTTCGAGCGTCATTACAACCCTCAAGCATTGCTTGGTATTGGGCTCCGCTGCTCACCCAGCGGGTCTTAAAATCAGTGGCGGTGCCGTCGAGGCCCTGAGCGTAGTAAATATCCTCGCTATAGGGACTCGGTGGACGCTGGCCATCAACCCCCAACTTTCTAAGTTTGACCTCGGATCAGGTAGGGATACCCGCTGAACTTAAGCATATCAATAAGCGGAGGACTGAGACTCCAAGGCACACAGGGGATAGG
>OTU_257
CATGCGATAAGTAATGTGAATTGCAGAATTCAGTGAATCATCGAATCTTTGAACGCACATTGCGCCCCTTGGTATTCCGAGGGGCATGCCTGTTCGAGCGTCATTACAACCCTCAAGCACTGCTTGGTATTGGGCTCCGCTGGCTCCAGCGGGCCTTAAAATCAGTGGCGGCGCCGTTTGGGCTCTGAGCGTAGTAAATATCCTCGCTATAGAGACCAGGCGGTTCTTGTCATCAACCCCCAACTTTCTAAGTTTGACCTCGGATCAGGTAGGGATACCCGCTGAACTTAAGCATATCAATAAGCGGAGGACTGAGACTCCAAGGCACACAGGGGATAGG
>OTU_259
ATGCGATAAGTAATGCGAATTGCAGAATTCCAGTGAGTCATCGAATCTTTGAACGCACATTGCGCCCTTTGGTATTCCGAAGGGCATGCCTGTTCGAGCGTCATTATCACCCCTCAAGCCCCGTGCTTGGTGTTGGACGGCCGGTCGAGCGATCGACCCCTCCTAAAGACAATGACGGCGGCCTGTGGTTCCCCCGGTACACTGAGCTTTTCACGGAGCACGTATCGGACAAGGGCACCCGGGACCCGGTCCTCTCCTTTCACAAGGAAACTTCTATGGTTGACCTCGGATCAGGTAGGAATACGCGCTGAACTTAAGCATATCAATAAGCGGAGGA
>OTU_261
GTGCGATATGTAGTGCGATTTGCATGAATCTGTGAGTCATCTAATCTTTGAACGCAACTTGCGCCTCTTACGAGGCATGTCTGTTTGAGTGCCGTAATCCTCTGCAGCAATGCGATTTGGCCAATGTCTTTGTTGACTAGGTTTAAAGGGAGCTAGAGGATGGTCAGTTTAGACTAGCCCGAGTGCTAAGCATTCTTGGGTCTAGCGCTGGATTGCTCATTTCATCTATTTTTTATTTGGCCTCAAATCAGGCAAGACTACCCGCTGAACTTAAGCATATCAATAAGCGGAGGA
>OTU_263
AAATGCGATACGTAATGTGAATTGCAGAATTCAGTGAATCATCGAATCTTTGAACGCATCTTGCACCCCTTGGCATTCCGAGGGGTACACCCGTTTGAGTGTCGTGAATATCCTCAACCTTCTTGGTTTCTTGATCAAGAAGGCTTGGAATTTGGAGGCTTTTGCTGGCTTCCTTCAAAGCCAGCTCCTCTTAAATGAATTAGTAGGGTCCACTTTGCTGATCCTTGACGTGATAAGATACTTTCTACGTCTTGGGTTTTTGCAAACCTGCTTCTAACTGTCTCGTCGGAGACTGAACTCATATATATTAAACTCTTGACCTCAAATCGGGTGAGACTACCCGCTGAACTTAAGCATATCAATAAGCGGAGGACTGAGACTCCAAGGCACACAGGGGATAGGnAGGG
>OTU_265
ATGCGATAAGTAATGTGAATTGCAGAATTCAGTGAATCATCGAATCTTTGAACGCACATTGCACCTCTCGTGAGGGAGGTATGCCTGTCTGAGCGTCATCAAAAACCAATGGACCTCTGGGTTCGTGTTGGGCTCCGCATCTGGTGCGTTGCCTCAAAGTCATGGTCTAACCTGTGGACGAGCTCCTTTCGGACCTGCCACCGGCGTGACTCTTGTCTCTGAATTTGACCTCAGATCAGGTAGGAAGACCGCCTGAACTTAAGCATATCAATAAGCGGAGGA
>OTU_267
CTACGTTAATCAGTGTAAACTGCACAATAGCAGAACACTTGAACTTCGAACGCACATTGCGGCTAAAGGGTAACTCCTTTAGCCTTATCTGCGTGAGGGCTGTATAGCGATACTCAACTCATGTTTAGGGAGTGATCACTTTACCGTGAGACTCCGCAACGTGAACCTCGCTAGTGGTCTCTGACTGCTGACGTCTCAGGCAGGCAAGACCACGGGTTAGCGAGTCTCTAACACACATCGTGTTACTCACTCAACAGCCTCACGTCAGGTAAGATCACCCGCTGAACTTAAGCATATCAATAAGCGGAGGA
>OTU_269
AGCGCGAAATGTAGTGTGAATTGCAGAACATTGTGAATCATCGAATCTTTGAACGCACATTGCACCTCTCGTGAGGGAGGTATGCCTGTCTGAGCGTCATCAAAAACCAATGGACCTCTGGGTTCGTGTTGGGCTCCGCATCTGGTGCGTTGCCTCAAAGTCATGGTCTAACCTGTGGACGAGCTCCTTTCGGACCTGCCACCGGCGTGACTCTTGTCTCTGAATTTGACCTCAGATCAGGTAGGAAGACCGCCTGAACTTAAGCATATCAATAAGCGGAGGACTGAGACTCCAAGGCACACAAGGGGATAGG
>OTU_271
ATGCGATAAGTAATGCGAATTGCAGAATTCCAGTGAGTCATCGAATCTTTGAACGCACATTGCGCCCTTTGGTATTCCGAAGGGCATGCCTGTTCGAGCGTCATTATCACCCCTCAAGCCCCGTGCTTGGTGTTGGACGGGTTGGTCGGGGCTTCCCCTCGACCCCTCCTAAAGACAATGACGGCGGCCTGTGGTTCCCCCGGTACACTGAGCTTTTTAACCGAGCACGTATCGGACAAGGGCGCCCGGGTCACGGTCCTCTCCCGTAACGGGAAACACTTTTTACTAAGGTTGACCTCGGATCAGGTAGGAATACGCGCTGAACTTAAGCATATCAATAAGCGGAGGA
>OTU_273
ATGCGATACGTAATGTGAATTGCAGAATTCAGTGAATCATCGAATCTTTGAACGCACATTGCACTCCTTGGTATTCCGAGGAGTATGCCTGTTTCAGTATCATGAGCACTCTCACACCTAACCTTTGGGTTATGTTGTGGAATTGGGATGCGCCGATTTTAATAGTCGGCACTCCTAAAATGTAGTTCTTGGCTGTTTCCTACTACAGCAGTTTGGCCTAATAGTTTTGACTTTTGTCAAATCTTTGGCTACATTTGCTTCTGGAAATCAGTCTTGATAATACAGAAAACTCATTCAAACTTTGATCTGAAATCAGGTAGGGCTACCCGCTGAACTTAAGCATATCAATAAGCGGAGGA
>OTU_277
AATGCGATAAGTAATGCGAATTGCAGAATTCAGTGAGTCATCGAATCTTTGAACGCATATTGCGCCCTTTGGCATTCCGAAGGGCATGCCTGTTCGAGCGTCATTATCAACCATCAAGCCTGGCTTGTCGTTGGACCTCTTTTACCGCTGAAATATGTGGTAGGTCCGAAAGATAATGACGGCGTCGTGTTTGACCCTAGATGCAACGAGCTTTTTATAGCACGCATTGAAGTGGTCGGCCGACCCGGTCTTTAACCATTATTTTCTAAGGTTGACCTCGGATCAGGTAGGAATACCCGCTGAACTTAAGCATATCAATAAGCGGAGGACTGAGACTCCAAGGCACACAGGGGATAGG
>OTU_279
AATGCGAAACGTGATGCGATTTGCATGAATCTGTGAGTCATCTAATCTTTGAACGCGAATGGCACTGTTACGTAAGTAGCAGTATGTCTGTTTGAGAATCGCAAAACAAGATCAACTCTAGTTGAGAGTTGGGACTGGCCTCATATACATACGGTGTGTGTATTTGGCTTGAATTGATCGAGTTGATGAGCTTCCCAGCGCGGCTCAATGTGTGCTAGCGAGACAGTTGTCCCGATCTCACATTATCGCTGCGTTGCAGAGTTCTGACCACAGCTCGCTAAACCTCAGTATCAAATACGATCTCAAATCAGGCAAGATTACCCGCTGAACTTAAGCATATCAATAAGCGGAGGACTGAGACTCCAAGGCACACAGGGGAT
>OTU_281
AATGCGATAAGTAATGCGAATTGCAGAATTCCAGTGAGTCATCGAATCTTTGAACGCACATTGCGCCCTTTGGTATTCCGAAGGGCATGCCTGTTCGAGCGTCATTATCACCCCTCAAGCCCCGTGCTTGGTGTTGGACGGGTTGGTCGGGGCTTCCCCTCGACCCCTCCTAAAGACAATGACGGCGGCCTGTGGTTCCCCCGGTACACTGAGCTTCTTAACCGAGCACGTACCGGACGAGGGCGCCCGGGCCACGGTCCCCTCCTTTCACTAGGAATCTTTTATCTCAAGGTTGACCTCGGATCAGGTAGGAATACGCGCTGAACTTAAGCATATCAATAAGCGGAGGACTGAGACTACCAAGGCACA
>OTU_283
AATGCGATAAGTAATGTGAATTGCAGAATTTAGTGAATCATCGAATCTTTGAACGCACATTGCGCCCCTTGGTATTCCGAGGGGCATGCCTGTTCGAGCGTCATTACAACCCTCAAGCATTGCTTGGTATTGGGCTCCGCTGCTCACCCAGCCGGCCTTAAAATCAGTGGCGGTGCCGCTGGGCCCTGAGCGTAGTAAATATCCTCGCTATAGAGACCAGGCGGTTCTTGTCATCAACCCCCAACTTTCTAAGTTTGACCTCGGATCAGGTAGGGATACCCGCTGAACTTAAGCATATCAATAAGCGGAGGA
>OTU_285
ACTACGTTAATCAGTGTAAACTGCACAATAGCAGAACACTTGAACTTCGAACGCACATTGCGGCTAAAGGGTAACTCCTTTAGCCTTATCTGCGTGAGGGCTGTATAGCGATACTCAACTCATGTTTAGGGAGTGATCACTTTACCGTGAGACTCCGCAACGTGAACCTCGCTAGTGGTCTCTGACTGCTGACGTCTCAGGCAGGCAAGATCGCGGGTTAGCGAGACTCATACACGAGAGTGTGTTCACAACAGCCTCACGTCAGGTAAGATCACCCGCTGAACTTAAGCATATCAATAAGCGGAGGA
>OTU_287
AATGCGATACTTGGTGTGAATTGCAGAATCCCGTGAACCATCGAGTTTTTGAACGCAAGTTGCGCCCAAAGCCATTAGGCTAAGGGCACGTCTGCCTGGGCGTCACGCATCACGTCGCCCCAACCCCAATGCCTAGCTTGCTGGGTATTGCGGGAGCTGGGGCGGAAATTGGCCTCCCGTCCACGACCGTGCGCGGTTGGCCCAAAAAAATGAGTTCCTGACGATGGACGTCACGACAAGTGGTGGTTGAAAGACCTCTTGCATCAAGTCGTGAGGCACCGAGTCTGTAGCGAGCTCTGACCGTGACCCTTCGCACCTTCTCTAATGGGATGGTGCTTCGACCGCGACCCCAGGTCAGACGGGATTACCCGCTGAGTTTAAGCATATCAATAAGCGGAGGACTGAGACTCCAAGGCACACAGGGGATAGG
>OTU_289
AATGCGATACGTAATGTGAATTGCAGAATTCAGTGAATCATCGAATCTTTGAACGCACCTTGCGCCCCTTGGTATTCCGAGGGGCACACCCGTTTGAGTGTCGTGAAAATCTCAACCTCCTTGGTTTCTTCTAGAGACCGATGGGGGCTTGGACATTGGAGGCCTTTGCTGGTGTCTCTCTTGAAGGCCCAGCTCCTCTTAAATGAATTAGCAGGGTCCTCTTTGCCGATCCTCGACATGTGATAAGATGTTTCCGTGTCTTGGTCTCTGGCTCTGTTGCTTTTGGGACCCGCTTCTAATCGTCTCAACCTTGCATCGAGACAAACGTCTGAGCGTGGCTCCCTTACCTGGGAAACTCTCTCGACCTCATGAACCCTTGACCTCAAATCGGGTGAGACTACCCGCTGAACTTAAGCATATCAATAAGCGGAGGACTGAGACTCCAAGGCACACAGGGGA
>OTU_291
AATGCGATAAGTAATGTGAATTGCAGAATTCAGTGAATCATCGAATCTTTGAACGCACATTGCACCCCCTGGTATTCCAGGGGGTATGCCTGTTCGAGCGTCATTGCAACCCTCAAGCACTGCTTGGTATTGGATGTCACTATTGTTGTGCATCTCAAAGTTATTGGTGGCAGCATTCTGCTTCTGGTGTAGTAATTTTCTCGCCATGGAGTCTGATGTCTGACTGCCAGAACCCCCTTATGTATTAAGGTTGACCTCGGATCAGGTAGGGATACCCGCTGAACTTAAGCATATCAATAAGCGGAGGA
>OTU_293
AATGCGATAAGTAATGTGAATTGCAGAATTCAGTGAATCATCGAATCTTTGAACGCACCTTGCGCCCCTTGGCTATTCCGAAGGGCATGCCTGTTTGAGTATCATGAACACCTCAACTCCCGTGGTTCGCCACGGTGAGCTTGGACTCTGGGGGTTTTGCTGGCCTGTGGTCGGCTCCTCTCAAATGAATTGGCCTGCCAGTGTTTGGTGGCGTCACGGGTGTGATAAATATCTACGCTTGCGATTGCCCACCAGGTAACCTTCAGCAATGGGGGTTCGCTGGGGCTCATAGACGTCTCTTTCAACGTTCGATCTCAAATCAGGTAGGACTACCCGCTGAACTTAAGCATATCAATAAGCGGAGGACTGAGACTCCAAGGCACACAGGGGGA
>OTU_295
ATGCGATAAGTAATGTGAATTGCAGAATTCAGTGAATCATCGAATCTTTGAACGCACCTTGCGCCCTCTGGTATTCCGGAGGGCATGCCTGTTTGAGTGTCATGTAGACTCAATCCCTCGGGTTTCCGAGGAGATTGGACTTGGGTGTTGCCGCTCTGCCGGCTCGCCTTAAAAGCTTAGCGGGATAGCACCGTAGTCGGCGTAATAAGTTTCGTCGGTGAAGGTTGTGATGACTGCTTACAATCGCCCTCGGGCAATTTTTGACTCTGACCTCAAATCAGGTAGGACTACCCGCTGAACTTAAGCATATCAATAAGCGGAGGACTGAGACGCCAAGGCACAC
>OTU_297
ATGCGATAAGTAATGTGAATTGCAGAATTCAGTGAATCATCGAATCTTTGAACGCACATTGCGCCCCTTGGTATTCCGGGGGGCATGCCTGTTCGAGCGTCATTACAACCCTCAAGCTCTGCTTGGTCTTGGGCATCACCGGTCCCGGTGTGCCTTAAAATCAGTGGCGGCGCCATCTGGCTCTAAGCGTAGTACATACTCTCGCTACAGACGTCCGGTGGATGCTGGCCAGCAACCCCCAACTTATCAAGGTTGACCTCGGATCAGGTAGGGATACCCGCTGAACTTAAGCATATCAATAAGCGGAGGA
>OTU_299
ATGCGATAAGTAATGTGAATTGCAGAATTCAGTGAATCATCGAATCTTTGAACGCACATTGCGCCCGGTGGTATTCCGCCGGGCATGCCTGTTCGAGCGTCATTTAAACCAATCCAGCCTCGTGCTTGGGTCTTGGGCCTTTCGCCTCTGGGCGGGCCTCAAAATCAGTGGCGGTGCCGTCTGGCTCTAAGCGTAGTAATACTCCTCGCTATAGACGTCCGGTGGTGTCTTGCCAGTAACCCTTCTATTTTTAAAGGTTGACCTCGGATCAGGTAGGGATACCCGCTGAACTTAAGCATATCAATAAGCGGAGGA
>OTU_301
AATGCGATAAGTAATGCGAATTGCAGAATTCAGTGAGTCATCGAATCTTTGAACGCACATTGCGCCCTCTGGTATTCCGGGGGGCATGCCTGTTCGAGCGTCATTACAACCCTCAAGCTCTGCTTGGTGTTGGGCGTCGTCATCTATGGCGCGCCTCAAAGTCAGTGGCGGTGCCGTCCGGCTCCAAGCGTAGTAGCACTCTTCTCGCTTCTGGGGCCTGGGCGGGCGCTAGCCAGCAACCCACACTACTCAAAAGGTTGACCTCGGATCAGGTAGGGATACCCGCTGAACTTAAGCATATCAATAAGCGGAGGACTGAGACTGCCAAGGCACAC
>OTU_303
AGCGCGAAATGTAGTGTGAATTGCAGAACTTTGTGAATCATCGAATCTTTGAACGCACATTGCGCCCCTTGTTACAGGGGGGCATGCCTGTCTGAGTGTCTTTGATACCCATAGACTTTGGTCTGTTTTGGGCGTCGCGGCCGGCGTCGCCTCAAAGACATTGCCGTTGAGCGGATGAGATCCTCTGGGACGACGCCGCTTTGCAGTGAAACATTCTAAGGCAGACCTCAGATCAGGTAGGACTACCGCCTGAACTTAAGCATATCAATAAGCGGAGGACTGAGACTCCAAGGCACACAGGGGATAGG
>OTU_305
ATGCGATAAGTAATGTGAATTGCAGAATTCAGTGAATCATCGAATCTTTGAACGCATATTGCACCCTCTGGTATTCCGGGGGGTACACCTGTTCGAGCGCCATTTCGACCCTCAAGTATAACTTGGTGTTGGGTTAAGTCCCTTTAAAAGGGACTCACCCCTAACTTGTAGGCGGTCATCACCTTTTTTCTCTCAGCGTAGCAGGCTTACGCACTCGCTCAGAGATAGGTGGTTTGACTCGCTAAATAAAACCCTTTTTAAAGGTTTGGCCTCGGATCAGGTGAGGATACCCGCTGAACTTAAGCATATCAATAAGCGGAGGA
>OTU_307
AATGCGATACTTGGTGTGAATTGCAGAATCCCGTGAACCATCGAGTCTTTGAACGCAAGTTGCGCCTGAAGCCATTAGGTTGAAGGCACGTCTGCCTGGGCGTCACGCATTGCGTCACCCGCTCCCCCGTGCCTCTAAGCGGGCATATGCCGGTGCGTGGGTGGATATTGGCCCCCCGTTCACATTCGTGCTCGGTCGGCCTAAAAAACGGGTCCCCAACGACGGACATCACGACAAGTGGTGGTTGCCAAACCGTCGCGCTGTGTCGTGCGTGCCATCGTTTGTTGTGGGTTGGCCCATTGACCCTGAAGTGCCGTCGGTACCTCAACTGCGACCCCAGGTCAGGCGGGATTACCCGCTGAGTTTAAGCATATCAATAAGCGGAGGACTGAGACTCCAAGGCACACAGGGGAT
>OTU_309
AATGCGATAAGTAATGTGAATTGCAGAATTCAGTGAATCATCGAATCTTTGAACGCACCTTGCGCCCCTTGGCCATTCCGAGGGGCATGCCTGTTTGAGTATCATGAACACCTCAACTCTCCACGGTTTTCCGTGGCGAGCTTGGACTTTGGAGGTTTGCTGGCCCCACAGGTCGGCTCCTCTTAAATGAATCAGCTTGCCAGTGTTTGGTGGCGTCACAGGTGTGATAAATGTCTACGCTTGCCGCCGTCTGCCATGCAACCTTCAGCAATGGAGGTTCGCTGGAGCTTAAAAACGTCTCTCCTCAGCGAAGACAGCTTTTTTAACGTTCGATCTCAAATCAGGTAGGACTACCCGCTGAACTTAAGCATATCAATAAGCGGAGGACTGAGACTCCAAGGCACACAGGGGATAGG
>OTU_311
GTGCGATATGTAGTGCGATTTGCATGAATCTGTGAGTCATCTAATCTTTGAACGCAACTTGCGCCCTGCAAAGGGCATGTCTGTTTGAGTGCCGCAAACGTTGATACGCATATTGATTGTGCGTGAGTTGACCTGTATCTGGGTCTCACGACGACAGATTGGGTTTAAAGGGAGCAAGTATGTGGGTCCAGGAGGACTAGCCCGAGTGCTAAGCATTCTTGGTATTAGTTTTCCTTGCTCATCATTATTCTTATTCACGGCCTCAAATCAGGCAGGACTACCCGCTGAACTTAAGCATATCAATAAGCGGAGGA
>OTU_315
ATGCGATAAGTAATGTGAATTGCAGAATTCAGTGAATCATCGAATCTTTGAACGCACATTGCGCCCCTTGGTATTCCGAGGGGCATGCCTGTTCGAGCGTCATTATAACCAATCAAGCTTGTCTTGGTATTGGGGTTCGCCTTCTAGCGTCCCTTAAACTCAATGGCGGTGCCGTTGGGCTCTCAGCGTAGTAATACTCCTCGCTACAGGGTCTTGCGGTTGCTTGCCACAACCCCAACTTTCTTAGGTTGACCTCGGATCAGGTAGGGATACCCGCTGAACTTAAGCATATCAATAAGCGGAGGA
>OTU_335
AATGCGATAAGTAATGTGAATTGCAGAATTCAGTGAATCATCGAATCTTTGAACGCATATTGCGCCCTTTGGCATTCCGAAGGGCATACCTGTTCGAGCGTCATTACACCCCTCAAAGTTAACTCTTTGGCGTTGGGCAACGCCTAAAGGCATGCCTCAAAATCAGCGATGGTGATATTCAACCACAGGCGCACAAACGTCGTCTAGCTGGCGGGATGTTGTCAGTCAATTGATGAATTTCTAAATGTTGACCTCGGATCAGGTAGGAATACCCGCTGAACTTAAGCATATCAATAAGCGGAGGACTGAGACTCCAAGGCACA
>OTU_339
ATGCGATAAGTAGTGTGAATTGCAGAATTCAGTGAATCATCGAATCTTTGAACGCACATTGCGCCCCTTGGTATTCCATGGGGCATGCCTGTTCGAGCGTCATTTGTACCTTCAAGCTCTGCTTGGTGTTGGGTGTTTGTTCCGCTGCGCGCGTGAACTCGCCTCAAATCAATTGGCAGCCGGCAATCTGGTGTTTGAGCGCAGCACATCTTGCGCTCTTCTCTATATTGCGGCGTCCATAAAGCCTACAACTATGCGCTTGACCTCGGATCAGGTAGGGATACCCGCTGAACTTAAGCATATCAATAAGCGGAGGA
>OTU_351
ATGCGATAAGTAATGTGAATTGCAGAATTTAGTGAATCATCGAATCTTTGAACGCACATTGCACCTCTTGGTATTCCTTGAGGTATACTTGTTCGAGCGCCGTTTAAATCTAAGGCTTTTGACCTTGCTTTGATGTTTTTCACTAATATCAAAAGTGAATCATCTAAAAACATTGGCGTCTTTTTCTTTGACCCGAAACGCAGTAAAAATGCGAATTAGAGACAATAAAAAAGATTGCCTTGTCTTTTATAAAAAAACATGGCCTCGGATCAAGTAGGGATACCCGCTGAACTTAAGCATATCAATAAGCGGAGGA
>OTU_357
AATGCGATACTTGGTGTGAATTGCAGAATCCCGTGAACCATCGAGTCTTTGAACGCAAGTTGCGCCCGAAGCCATTAGGCCGAGGGCACGCCTGCCTGGGCGTCACACGTCGTTGCACCCCCACTACTCCCTCGGGATTGCGGGGTGCGGATGATGGCCTCCCGTACGCTCCGTCGCGCGGTTGGCATAAATACCAAGTCCTCGGCGACGCACGCCACGACAATCGGTGGTTGCGAAACCTCGGTTGCCCGTCGTGTGCGGTCGTCGCGCATCGGGGGCTCGAAAAAATGCTTGGCTCCGGCTTGGCTTTCAACGCGACCCCAGGTCAGGCGGGTTACCCGCTGAATTTAAGCATATCAATAAGCGGAGGACTGAGACTCCAAGGCACACAGGGGATAGG
>OTU_363
ATGCGATAAGTAATGTGAATTGCAGAATTCAGTGAATCATCGAATCTTTGAACGCATATTGCGCCCCTTGGTATTCCGGGGGGTACACCTGTTCGAGCGCCATTTCAACCCTCAAGTACGGCTTGGTGTTGGGTAAGGTCCCTAGGGGGACCCACCCTTAACTCGTAGGCGGTCGTCGCTCATACTTCTAGCGTAGCAGGCTTACGCACTCGCTCGGGGATGAACGTGTGATCATGCCTTACAAAAACCCTTTTCAAGGTTTGGCCTCGAATCAGGTGGGGATACCCGCTGAACTTAAGCATATCAATAAGCGGAGGA
>OTU_379
ATTGCGATAAGTAATGTGAATTGCAGATTTTCAGTGAATCATCGAATCTTTGAACGCACCTTGCGCTCCTTGGTATTCCGAGGAGCATGCCTGTTTGAGTGTCATTGAATTCTCAACCATGTCTGGATTCACTTCTAGGCATGGCTTGGAGTTTGGGAGTTGCTGGCGTCAAGTCAGCTCTTCTGAAATATATTAGCGACGGACGAGCATGGTCCTGACGTGCACGGCCTTCCGACGTGATAATGATCGTCGTGGCTGGAGCGGGTTCGGGACGGGTTGCATCTTCATGGTCCATTTCGCTTCCAACTCCCCCCATAATCTGAACGCTTGACCTCAAATCAGGTAGGACTACCCGCTGAACTTAAGCATATCAATAAGCGGAGGACTGAGACTCCAAGGCACACAGGGGA
>OTU_391
AGTGCGAAAAGTAATGCGATTTGCATGCTCTGTGAGTCATCGAATCTTTGAACGCATATGGCACCTGCCAGCCCTGCTGGAAGGTATGCCTGTTTGAGAATCACACTATCACTGATCCGATTGCATCCACGTGCAGTCGGTCGACATGGGCCTTCAGCACTGATCGCCTCGAATTGCTCGCGATCGTCGTGGTAGACAGGGTGTGGCAGCGATGCCATCCAGTGTTGTCGACGATCAACCCGTGCTCGTGATCTCAGATCAGGCAAGGCTACCCGCTGAACTTAAGCATATCAATAAGCGGAGGA
>OTU_399
ATGCGATAAGTAATGTGAATTGCAGAATTCAGTGAATCATCGAATCTTTGAACGCACCTTGCGCTCCTTGGTATTCCGAGGAGCATGCCTGTTTGAGTATCATGAAAATCCTCAAACTTCATTCTGTAAAAAGAGTGAAGCTTGGACTTTTGGGCGCGTGCTGGCCATTGATTGTCAGCTCTCCTAAAATGCATCGGCGGGATCATTCCTTGATCATCGTTGGTATGATAACTTCTATCTATATCTTCGGTGAATCAATCACGATCTTGTTTTCTGGATACGTGCGTAAAGCACTGCCATTGACATTTTTTGATCTCAAATCAGGTAGGACTACCCGCTGAACTTAAGCATATCAATAAGCGGAGGA
>OTU_401
AATGCGATACGTAATGTGAATTGCAGAATTCAGTGAATCATCGAATCTTTGAACGCACCTTGCGCCCCTTGGCATTCCGAGGGGCACACCCGTTTGAGTGTCGTGAAATTCTCAAAACCCATTTCTTTTGGTCATTTTTGACCATGGAAAGGATTTTGGACTTGGAGGCCTTTTGCTGGTTTCACCTTGAAGCGAGCTCCTCCCAAATGTATTAGTGGGGTCCGCATCGTCGGTCCTTGGCGTGATAAGTCGTTTCTACGTCTTGGATCTTTGGCGCTGTACACCTGCTTCTAACCGTCTCATTGACAACGATGGTGTTCCGGTCACCGCCGATTTATCGGTGGGAGGCTTGACCCACAAAACAAACCTTGACCTCAAATCGGGTGAGACTACCCGCTGAACTTAAGCATATCAATAAGCGGAGGACTGAGACGCCAAGGCACACAGGGGAT
>OTU_409
ATGCGATACTTGGTGTGAATTGCAGAATCCCGTGAACCATCGAGTCTTTGAACGCAAGTTGCGCCTGAAGCCATTAGGTTGAAGGCACGTCTGCCTGGGCGTCACGCATTGCGTCACCCACTCCCCCGTGCCTCTAAGCGGGCATATGCCGGTGCGTGGGTGGATATTGGCCCCCCGTTCGCATTCGTGCTCGGTCGGCCTAAAAAACGGGTCCCCAATGACGGACATCACGACGAGTGGTGGTTGCCAAACCGTCGCGCCCTGTCGTGCATGCCGTCGTTTGTTGCGCCCATTGACCCTGAAGTGCCTTCGGTACCTCAACTGCGACCCCAGGTCAGGCGGGATTACCCGCTGAGTTTAAGCATATCAATAAGCGGAGGA
>OTU_423
ATGCGATAAGTAATGTGAATTGCAGAATTCAGTGAATCATCGAATCTTTGAACGCACCTTGCACCCTTTGGTATTCCGAAGGGTACACCCGTTTGAGTGTCATTGTAATCTCACCTTCCAACTCTTTGTTGGCATGTTGTGGATTTGGATGTTGCCGTGTTGCAATGGCTCATCTGAAATGCCTGAGTACATCCTGGATTGTGATGTGTTCGGTGTGATAAGCTTTCACCGTCATCGACCCCAGTGGTCGCACTCACTCTTACCCAAGGCTCTGTGCTTCCAATCGTCTTAATCAGACAATTTTGACAATTTGACCTCAAATCGGGTGGACTACCCGCTGAACTTAAGCATATCAATAAGCGGAGGA
>OTU_429
CTACGTTAATCAGTGTAAACTGCACAATAGCAGAACACTTGAACTTCGAACGCACATTGCGGCTAAAGGGTAACTCCTTTAGCCTTATCTGCGTGAGGGCTGTATAGCGATACTAAACTCATGTTTAGAGAGTCATCACTTTGCGGTGAGACTCTGAAACGAGAACCTCGCTAGTGGTCTCTGACTGCTGACGTCTCAGGCAGGCAAGACTACGGGTTAGCGAGACTCTAACACACCTCGTGTTAGACACTCACTCAACAGCCTCACGTCAGGTAAGATCACCCGCTGAACTTAAGCATATCAATAAGCGGAGGA
>OTU_433
AAATGCGATAAGTAGTGTGAATTGCAGAATTCAGTGAATCATCGAATCTTTGAACGCACATTGCGCCCCTTGGTATCCCGAGGGGCATGCCTGTTCGAGCGTCATTTCACCCCTCAAGCCTGGCTTGGTGTTGGGCGACGTCCTCTTTGGGGACGCGCCTCAAAACGCTCGGCGGCGTGGCACCGGCTTTAAGCGTAGCAGAATCTTATCTTTCGCTTTGAAAGTCGGGGCCACATCTGCCGGAAGACCTACTCGCAAGGTTGACCTCGGATCAGGTAGGGATACCCGCTGAACTTAAGCATATCAATAAGCGGAGGACTGAGACTCC
>OTU_435
AATGCGATAAGTAATGCGAATTGCAGAATTCAGTGAGTCATCGAATCTTTGAACGCACATTGCGCCCTGTGGTATTCCGCAGGGCATGCCTGTTCGAGCGTCATTTCAACCCTCAAGCTCTGCTTGGTATTGGGCCCTGCCCGCTGTGGCCGGCCCTAAAGATAGTGGCGGCGCCGCCTGGCCCTCAGCGTAGTACAGCTCTCGCTCCAGGGTCCGGTAGTAGCCTGCCAGAACCCCCAACTCTGTGGTTGACCTCGGATCAGGTAGGGATACCCGCTGAACTTAAGCATATCAATAAGCGGAGGACTGAGACGCCAAGGCACACAGGGGGAT
>OTU_437
ATGCGATAATGCGATAAGTAATGTGAATTGCAGAATTCAGTGAATCATCGAATCTTTGAACGCACATTGCGCTCCTTGGTATTCCGAGGAGCATGCCTGTTCGAGCGTCATTACAACCCTCAAGCTATGCTTGGTATTGGGCCTCATCGGGAACGATGTGCCTTAAAGAGAGTGGCGGCACTGCTTGGCTCTAAGCGTAGTAAACTTCTCGCTATAGACGCTCGGGAGCTGCCTGCCATAACCCCAAAATTTCTTAGGTTGACCTCGGATCAGGTAGGGATACCCGCTGAACTTAAGCATATCAATAAGCGGAGGA
>OTU_441
AATGCGATAAGTAATGTGAATTGCAGAATTCAGTGAATCATCGAATCTTTGAACGCACATTGCGCCCTTTGGTATTCCGAGGGGCACGCCTGTTCGAGCGTCATTTAAACCATCAAGCCCTGCTTGGTCTTGGACGCGGTCGAGTGACCCGTCCGTAACCCGTTGGCGGTGCAGTCCGGCTTCAAGCGTAGCAAGAATTTCGCTTCAGGAGTCCGCGGCGGCGTCTGCCAGGAAACACTACCCAAAGTTTGACCTCGGATCAGGTGAGGATACCCGCTGAACTTAAGCATATCAATAAGCGGAGGA
>OTU_443
AATGCGATAAGTAATGTGAATTGCAGAATTCAGTGAATCATCGAATCTTTGAACGCACATGGCACCCTCTGGTATTCCGGGGGGTACGCCTGTCCGAGCGTCATTTCAAACCTCAAGCCCAGGCTTGCTGTTGGACCTGGTCCCGCGGGACCTGTCTGCAACCGGTCGACGGCACCGTTCGGTCCCAGGCGTAGCAATGTGACCGCTTAGGGGCTCCGGACGGGAGTCAGTCCAGCCAACCCATTCAGAAGTTTGACCTCGGATCAGGCGGGGATACCCGCTGAACTTAAGCATATCAATAAGCGGAGGA
>OTU_447
AGGGCGAAAGCGATGTGAATTGCAGTGGATCATCGAGTTCTCGAACGCAGAATGCATTAGTGCGGTTCTTAGGGTGGAATGATATGTTGTTTGTGATTTAATGGAAACATTTTAGAACTGACAATGGAATGGCAGAGCGGTAGCCTGCTGGAGGAAGAAGAGATGAAAAACAAGAACATCACCTGAGAGCCGTAGGGTTACGCGCTGAACTTAAGCATATCAATAAGCGGAGGACTGAGACTCCAAGGCACACAGGGGAT
>OTU_449
CATGCGATAAGTAATGTGAATTGCAGAATTCAGTGAATCATCGAATCTTTGAACGCACATTGCGCCCCTTGGTATTCCGAGGGGCATGCCTGTTCGAGCGTCATTATAACCACTCAAGCCTCGGCTTGGTATTGGGGTTTCGCGGTCTCGCGGCCCTTAAAATCAGTGGCGGTGCCGTCTGGCTCTAAGCGTAGTAATTCTCTCGCTATAGGGTCCTGGCGGTTGCTTGCCAAAACCCCCCACTTCTATGGTTGACCTCGGATCAGGTAGGGATACCCGCTGAACTTAAGCATATCAATAAGCGGAGGACTGAGACGCCAAGGCACACAGGGGAT
>OTU_451
AGCGCGAAATGTAGTGTGAATCGCAGAGCATTGTGAATCATCGAATCTTTGAACGCACATTGCGCCTCTTGTAACAGAGAGGCATGCCTGCCTGAGCGTCATTAAACCTCCATGCCCCCCTGAGCCCTGGTTCGGGAGTGGCGTATTGGGCCCCAGTTTTCGCGGGGATCGGGTGACTGCCCGTCCCCGCGTGGCCTTGAATGAATTGACATCTGTCTTGTGGGCGCGAGATCCGTTAGGACTGAGCCCTGTGGGATGGAGACGCCGCTTGTGTGCGCTTCTGCGCTGAAAACTTTGACCTCAGGTCAGGTAGGGCCACCGCCTGAACTTAAGCATATCAATAAGCGGAGGACTGAGACTCCAAGGCACACAGGGGGA
>OTU_453
ATGCGATAAGTAATGTGAATTGCAGAATTCAGTGAGTCATCGAATCTTTGAACGCATATTGCGCCCTTTGGTATTCCGAAGGGCATGCCTGTTCGAGCGTCATTATCAACCATCAAGCCTGGCTTGTAGTTGGACCCCTTTGCAGCTGAAATACGCGGCAGGTCCGAAAAATAATGACGGCGTCGTGTTTGACCCTAGATGCAACGAGCTTTTTAATAGCACGCATTGAAGTGGTCGGCCGACCCGGTCTTTAACCATCATTTTCTAAGGTTGACCTCGGATCAGGTAGGAATACCCGCTGAACTTAAGCATATCAATAAGCGGAGGACTGAGACTCCAAGGCACACA
>OTU_455
ATGCGATAAGTAATGTGAATTGCAGAATTCAGTGAATCATCGAATCTTTGAACGCACATTGCGCCCCTTGGTATTCCGAGGGGCATGCCTGTTCGAGCGTCATTACAACCCTCAAGCACTGCTTGGTGTTGGGCCCCGCTGGCAGCGGCGGGCCCTAAAATCAGTGGCGGTGCCGTCGGGCCCTGAGCGCAGTAAACATCCTCGCTACAGGGACCCGGTGGACGCTGGCCATCAACCCCCAACTCTCTAAGTTTGACCTCGGATCAGGTAGGGATACCCGCTGAACTTAAGCATATCAATAAGCGGAGGACTGAGACTCCAAGGCACACAGGGGATAGG
>OTU_457
ATGCGATAACTAATGTGAATTGCAGAATTCAGTGAATCATCGAGTCTTTGAACGCACATTGCGCCCCCTGGTATTCCGGGGGGCATGCCTGTCCGAGCGTCATTGCTGCCCTCAAGCACGGCTTGTGTGTTGGGCCTCCGTCCCCCACCCGGGGGACGGGCCCGAAAGGCAGCGGCGGCACCGTGTCCGGTCCTCGAGCGTATGGGGCTTTGTCACCCGCTCTGTAGGCCCGGCCGGCGCCTGCCGACCCTCATCATCCTTTTTTCAGGTTGACCTCGGATCAGGTAGGGATACCCGCTGAACTTAAGCATATCAATAAGCGGAGGACTGAGACTCCAAGGCACAC
>OTU_459
ATGCGATAAGTAATGTGAATTGCAGAATTCAGTGAATCATCGAATCTTTGAACGCACATTGCGCCCCTTGGCATTCCGAGGGGCATGCCCGTTCGAGCGTCATTAAATCCAATCAAGCCTGGCTTGGTATTGGGCGTCGGGGTCCCTCGCGCCTCAATTTCACCGGCTGGCCGTCGCCCGTCTTAGCGTTGTGACACACTTCTCGCTACCGATGGGACCGGACCACGCCGTCAAAACTCCACGAATTTCAGTCGAAATTTGATTAAGGTTGACCTCGGATCGGGTAGGAATACCCGCTGAACTTAAGCATATCAATAAGCGGAGGACTGAGACTCCAAGGCACAC
>OTU_461
AATGCGATAAGTAATGTGAATTGCAGAATTTAGTGAATCATCGAATCTTTGAACGCACATTGCGCCCCTTGGTATTCCGAGGGGCATGCCTGTTCGAGCGTCATTATCGACCATCCAGCTCGGCTGGGTCTTGGGCACCGCTCCTGAGCGGGCCTTAAAAGCAGTGGCAGTGCCGCCGGATTCCCAAGCGTAGTAAGTAATCCTCGCCACGGGAGTCTAGGCGTTAGCTAGCAACAAACCTCATTTTCATTCAGGTTGACCTCGGATCAGGTAGGGATACCCGCTGAACTTAAGCATATCAATAAGCGGAGGACTGAGACTCCAAGGCACACAGGGGATAGG
>OTU_463
AATGCGATACGTAATGTGAATTGCAGAATTCAGTGAATCATCGAATCTTTGAACGCACCTTGCGCCCCTTGGTATTCCGAGGGGCACACCCGTTTGAGTGTCGTGAATACTCTCAACCTTCTTGGTTTCTTTGACCAGGAAGGCTTGGACTTTGGAGGTTTTTCTTGCTGGCCTTCTTTTGAAGCCAGCTCCTCCTAAATGAATCGGTGGGGTCCGCTTTGCTGATCCTTGACGTGATAAGCATTTCTTCTACGTCAAGTCAGCTCGGAACCTGCTTTCTAACCTTTGAGTTACAGTGTAACTCGACCCTCATAAACCTTGACCTCAAATCGGGTGAGACTACCCGCTGAACTTAAGCATATCAATAAGCGGAGGACTGAGACTCCAAGGCACACAGGGGATAGG
>OTU_465
ACTACGTTAATCAGTGTAAACTGCACAATAGCAGAACACTTGAACTTCGAACGCACATTGCGGCTAAAGGGTAACTCCTCTAGCCTTATCTGCGTGAGGGCTGTATAGCGATATTGAACTCATGTGTAGGGAGTCATCACTTGACCGTGAGACTCCGCAACGTGAACCTCGCTAGTGGTCTCTGACTGCTGACGTCTCAGGCAGGCAAGACCGCGGGTTAGCGAAGTCCCCCCTATGACTCAGTCATCTCTCAACAGCCTCACGTCAGGTAAGATCACCCGCTGAACTTAAGCATATCAATAAGCGGAGGACTGAGACGCCAAGGCACA
>OTU_467
GTGCGATAAGTAATGTGAATTGCAGAATCCGTGAATCATCGAATTTTTGAACGCAAATTGCACTCTCTGGTATTCCGGGGAGTATGCCTGTTTGAGGGTTGGTTTAAATAACAATCGGTGTGTTGCTTTCCTGTGACATTTCCGGAGTTGGGTCATCTTGATCTTTTTAAGGGACCTAAAATTGATGTTCTTGAGCATCTTGACGTGTATAATTTTTTTATCTCGTCGCCGGATGCCCAAATATTATTAGGTGTGGCCATGCTAAGTGGTTTCATGCCTATAGGAATCTTGATTTCAACCTCAAATCAGGTAGGGATACCCGCTGAACTTAAGCATATCAATAAGCGGAGGACTAGACTGCCAAGGCACAC
>OTU_469
AATGCGATAAGTAGTGTGAATTGCAGAATTCAGTGAATCATCGAATCTTTGAACGCACATTGCGCCCCTCGGTATCCCGAGGGGCATGCCTGTTCGAGCGTCATTTCACCACTCAAGCCTGGCTTGGTGTTGGGCGACGTCCCCTTCGGGGGACGCGCTTCGAAACGCTCGGCGGCGTGGCACTGGCTTTAAGCGTAGCAGAATCTTTCGCTTTGAAAGTCGGGGCCCGTCTGCCGGAAGGCCTACTCGCAAGGTTGACCTCGGATCAGGCAGGGATACCCGCTGAACTTAAGCATATCAATAAGCGGAGGACTGAGACTCCAAGGCACACAGGGGATAGG
>OTU_471
ATGCGATAAGTAATGTGAATTGCAGAATTCAGTGAATCATCGAATCTTTGAACGCACATTGCGCCCCTTGGTATTCCGAGGGGCATGCCTGTTCGAGCGTCATTACAACCCTCAAGCGCAGCTTGGTATTGGGCTCCGCTACTTTCCTAGCGGGCCTTAAAATCAGTGGCGGCGCCGTCGAGGCCCTGAGCGTAGTAAATATCCTCGCTATAGGGACTCGGTGGACACTAGCCATCAACCCCCAACTTTCTAAGTTTGACCTCGGATCAGGTAGGGATACCCGCTGAACTTAAGCATATCAATAAGCGGAGGACTGAGACTGCCAAGGCACACAGGGGAT
>OTU_473
ATGCGATAAGTAATGTGAATTGCAGAATCAGTGAATCATCGAATTTTTGAACGCATATTGCACTCCTTGGCATTCCTTGGAGTACACTTGTTCGAGCGCCGGTTGTGTCTTAAAGGCCCTGCCTTTGCGTTGAGATTTCCCGCACGGGAACTCTCCAAACCCATGGGCGTCTGTCGTGCCTGAACCGCAACACTCTGCGTCTAAGGGACTTTCGGCATGCGCCAGTCAACCGTCTAGCATGGCCTCGAATCAAGTGGGGATACCCGCTAAACTTAAGCATATCAATAAGCGGAGGACTGAGACTCCAAGGCACAC
>OTU_475
ATGCGATAAGTAATGTGAATTGCAGAATTCAGTGAATCATCGAATCTTTGAACGCACCTTGCACCTCTTGGTATTCCGAGAGGTACACCTGTTTGAGTGTCATGAATCTCTATCCACTTTATACACTCTGTGTAAGAGTCTATAACATTGGGAGTTGGAGGCTTGCAATGGCCCTACTTATATGTAGGCTATTGCTCCTCTTGAATGTATTAGTGAGGCCCTTGTTGCAACTTTCTCATTGTATCATGCAGCCTTTGGTGTGATAATCATTAATTGTTAATAACCCTCTGGCTTAACATGAGTGGGAAAATTGTTATATAACAGGACCCTTCACTTAGAGCCCTTTGAATAAGAGTGGCTCAATACCTTAACACAGCACTTGACCTCAAATCAGGTGGACTACCCGCTGAACTTAAGCATATCAATAAGCGGAGGACTGAGACGCC
>OTU_477
AATGCGACAAGTAATGTGAATTGCAGAATTCCGTGAATCATCGAATCTTTGAACGCACATTGCGCCCTCTGGTATTCCGGAGGGCATGCCTGTCCGAGCGTCATTGCTATACCTCAAGCCCGGCTTGTATGTTGGGCCCACTGTCTTGTTAGACAGTAGCCCCAAAGGCAGAGGCAGGGTCGTAGTCCGGTCTTTTCAATGCGTATGGGGCATTGTCATCCGCTTGAAGGCTGGCCGACCCTTTATGCCTATCGTGGATTTTATCCACCATCAATTTTTCCTGATGGACCTCGGATCAGGTAGGGATACCCGCTGAACTTAAGCATATCAATAAGCGGAGGACTGAGACTCCAAGGCACACAGGGGA
>OTU_479
AATGCGATAAGTAATGTGAATTGCAGAATTCAGTGAATCATCGAATCTTTGAACGCACATTGCGCCCCTTGGTATTCCGAGGGGCATGCCTGTTCGAGCGTCATTACAACCCTCAAGCTCTGCTTGGTATTGGGCTCCGCGGCTTACCCCGCGGGCCTTAAAATCAGTGGCGGCGTCTTCAGGCTCTGAACGTAGTAAATATTCCTCGTTACGGAGTCCTGGCGGCGGTAGTCATCAACCCCCCCGAACTTTCTAAGTTTGACCTCGGATCAGGTAGGGATACCCGCTGAACTTAAGCATATCAATAAGCGGAGGACTGAGACGCCAAGGCACACAGGGGAT
>OTU_481
GCGCGAAATTTAATGTGAACTGCAGTGAATTGTGGATCATCTAGTCTTTGAACGCACATTGCGCCCCCTTCGGGAGGCATGCCTGTCTGAGCGTCATTTTGAACTTGGGCCTCGTCGGCTCGTGCTGGGCTTCGCCGCGGCGTCGCCTCGAATCCGGCTTAGCCTCCGGGACGGGACCCCTTTGGGAGCGGTCCGAAGGCGAAGACTTTCTTCCGACGACCTCAGATCAGGCAGGGTTACCGCCTGAACTTAAGCATATCAATAAGCGGAGGACTGAGACTCCAAGGCACACAGGGGGAT
>OTU_483
AAATGCGATAAGTAATGTGAATTGCAGAATTTAGTGAATCATCGAATCTTTGAACGCACATTGCGCCCCTTGGTATTCCGAGGGGCATGCCTGTTCGAGCGTCATTACAACCCTCAAGCAATGCTTGGTATTGGGCTCCGCTGCTCACCCAGCCGGCCTTAAAATCAGTGGCGGTGCCGTTGGGCCCTGAGCGTAGTAAACATCCTCGCTATAGGGACCCGGTGGACACTAGCCATCAACCCCCATTTTCCAAGTTTGACCTCGGATCAGGTAGGGATACCCGCTGAACTTAAGCATATCAATAAGCGGAGGACTGAGACTCCAAGGCACACAGGGGATAGG
>OTU_485
AATGCGATAAGTAATGTGAATTGCAGAATTCAGTGAATCATCGAATCTTTGAACGCACCTTGCGCTCCTTGGTATTCCGAGGAGCATGCCTGTTTGAGTGTCTTTGAATCATCAACCCCTCCCGTTTTGTGCGGAGAGAAGGTTGGAACTGGGGGTCTGCCGCCGTGAGGCGGCTCCCCTCAAATGTGTCGGTTGGGCCTGTGGGTCGAACTCGGTCGGGCGTTGTAACCATCCTCGCTCCAAGTCTGAGATGTTCCCCCTTTATTGAGCCCTTCCCAGGCTGCCTCTGGAGTGGCGGTCAAGTCAAACTTTGAATTCTGACCTCAAATCAGGTAGGACTACCCGCTGAACTTAAGCATATCAATAAGCGGAGGA
>OTU_487
GTGCGAAAAGTCGTGTGCCTTGCATGTCGTGAATCATTGAATCTTTGAACGCAACTTGCGCCTCGGGCAAATTTTGAACGAGGCACGGCTGTGTCAGTGTCAGCAATGCGATGATTGGACAATTTTTGTTTGATTGCGATGGACGTTTTTGCACGCAAATCGTCTGAAAAGCAGCGTGGGAGTGATGATAAGTGTAAGCTTGGTAGGCCTTTTGGCAGACAGCGAGCATCCAATCAAAACTCCTTCAACCACACACCCACTCACATTTGACCTGATATCAGCTGGGATGACCCGCTGAACTTAAGCATATCAATAAGCGGAGGACTGAGACGCCAAGGCACA
>OTU_489
AATGCGATAAGTAATGCGAATTGCAGAGCCCGTGAGTCATCGAATCTTTGAACGCATATTGCGCCCCTTGGCATTCCGAGGGGCATGCCTGTTCGAGCGTCATTATCACCCCTCAAGCCCCCGGCTTGGTGTTGGACTCAGTCGTCGCTCGCCCGGTGACTGGTCTCGAAGACAGTGACGCCGTCCCAGAGGGAACCGGTACGAGGAGCTTTCTTAATCGAAGCATGTGCCGGGAAGACTTTCGCGGGCGGTGGTCTCTTACACCCACAAATTTTTCAAGTGTTGACCTCGGATCAGGTAGGAATACCCGCTGAACTTAAGCATATCAATAAGCGGAGGACTGAGACGCCAAGGCACA
>OTU_491
ATGCGATAAGTAATGTGAATTGCAGAATTCAGTGAATCATCGAATCTTTGAACGCACATTGCGCCCGCTGGTATTCCGGCGGGCATGCCTGTCCGAGCGTCATTATGACCAATCAAGCTCTGCTTGGCCTTGGGGCCTGCTATACCGGCGGTCCTTAAAACCAGTGGCGGTGCCGTCTGGCCCTAAGCGTAGTAATTCTCCTCGCTATAGAGCTCTAGACGTCTACCCGCCAGAACCCCCAACTTCTCAAGGTTGACCTCGGATCAGGTAGGGATACCCGCTGAACTTAAGCATATCAATAAGCGGAGGACTGAGACTCCAAGGCACACAGGGGATAGGG
>OTU_495
ATGCGATAGCTAGTGTGAATTGCAGATTTTAGTGAATCATCGAGTCTTTGAACGCACATTGCGCCCTTTGGTATTCCTCAGGGCATGTCTATTCGAGCGTCGTTTCGACCTCGAGCGTAGCTTGGTGTTGAGGGCTGTCGCCTCGGCGGCACTCTTTAAAAGCATTGGCGGCAGCGCAGCTCAATCGCAACAAAATGCGTGCAAAGCAGCCAACTGCCCGCAAAACCCCCCTTTTATCTAAGCTCGACCTCGAATTAGACAGGGATACCCGCTGAACTTAAGCATATCAATAAGCGGAGGACTGAGAGCCAAGGCACA
>OTU_497
AGTGCGATAAGTAGTGTGAATTGCAGAATCCGTGAATCATCGAATCTTTGAACGCAAATTGCACTCTCTGGTACTCCGGGGAGTATGCCTGTTTGAGGGTCAGCTTTAAGTAAAATCAATGTGTTGCTTTTTGTAACACTTGGAATTGGGTTATCTTAACTTTAGGTTAAGAGGCTTGAAATTGATACTTTTTTCGCATCCTAGACGTGTATAAATTTATTTAACCGTTTTCGGATGATGATTTCTTATTAGGTATGGTCACGTAGTGAGACTTCATGCCTATAATTTTTCGTTGAATGACCTCAAATCAGGTAAGGTTACCCGCTGAACTTAAGCATATCAATAAGCGGAGGACTGAGACTnCCAAGGCACACAGGGGGA
>OTU_499
AAATGCGATAAGTAATGCGAATTGCAGAATTCAGTGAGTCATCAAATCTTTGAACGCACATTGCGCTCCCTGGTATTCCGGGGAGCATGCCTGTCTGAGCGTCATTACAACCTTTGCGCTCTGCGCAGTGTTGAGCGCAGCCTTCTGGGCTCGCTTCAAATCCAGTGGCAGCACCGCAGAGCCCCTACGCGCAGTGATCACCGCCGCCGGTGGAGCGCTGCGAGTGCTCGCCAGTCAACCCCCACTTTGCTAGGTTGACCTCAGATCAGGCAGAGATACCCGCTGAACTTAAGCATATCAATAAGCGGAGGACTGAGACTCCAAGGCACACAGGGGATAGG
>OTU_501
AATGCGATAAGTAATGTGAATTGCAGAATTCAGTGAATCATCGAATCTTTGAACGCACATTGCGCCCGCTAGTATTCTGGCGGGCATGCCTGTTCGAGCGTCATTACAACCCTCAAGCGCAGCTTGGTGTTGGGGACCTATGGTTACCATAGGCCCTGGAAATCAGTGGCGGGCTCGCTAATACCCCGAGCGTAGTAGAATCTCTCGCTTAGGGCGTATAGCGGGTTCCAGCCGTTAAAACCCCACTGTTTACAAAAGGTTGACCTCGGATCAGGTAGGAATACCCGCTGAACTTAAGCATATCAATAAGCGGAGGACTGAGACTCCAAGGCACACA
>OTU_503
ATGCGATAAGTAATGTGAATTGCAGAATTCAGTGAATCATCGAATCTTTGAACGCACCTTGCGCTCCTTGGTATTCCGAGGAGCATGCCTGTTTGAGTGTCATTAATATTAAATCTCAACTCCTTCTATTTGAAGGGTTTTGGATGTGGGGGTTTTGCTGGCCTCTCAAGAGGTTTGGCTCCCCTGAAATGCATTAGCAGGAGTGACCTTGCTCATTGGTGTGATAACTATCTACGCTTCTGAATGTGAGGGCAGTTCGGCTTTCTAACAGTCTTTTGGACAATTCATCATTAATGTGACCTCAAATCAGGTAGGACTACCCGCTGAACTTAAGCATATCAATAAGCGGAGGACTGAGCTCCAAGGCACACAGGGGATAGG
>OTU_505
ACTGCGATACGTGATGTGAATTGCAGAATTGTGAATCATCGAACCTTTGAACGCACATTGCGCCTGTTGGTATTCCGATGGGCACGTCTGATTGAGCGTTGTCAACTCTCGGATGGTCATGGGGGATGTCTAGACACCTCTGAAATGTCTCGGCACTGTGCCACGGCGCAACGTGAAGCAGTGCGGGCAAGACAATTCTCTCCAACCTCAGTCAGACGAGAATACCCGCTGAACTTAAGCATATCAATAAGCGGAGGACTGAAACTGCCAAGGCACACAGGGGATAGG
>OTU_507
CTACGTTAATCAGTGTAAACTGCACAATAGCAGAACACTTGAACTTCGAACGCACATTGCGGCTAAAGGGTAACTCCTCTAGCCTTATCTGCGTGAGGGCTGTATAGCGATAnTCAACTCATGTTCAGGGAGTGATCACTTTACCGTGAGACTCCGAAGAGAGAACCTCGCTAGTGGTCTCTGACTGCTGACGTCTCAGGCAGGCAAGACCGCGGGTTAGCGAAGTCCCTAACACTCATCGTGTTTACAACAGCCTCACGTCAGGTAAGATCACCCGCTGAACTTAAGCATATCAATAAGCGGAGGACTGAGACGCCAAGGGCACACA
>OTU_509
ATGCGATAAGTAATGTGAATTGCAGAATTCAGTGAATCATCGAATCTTTGAACGCACATTGCGCCCCTTGGTATTCCGAGGGGCATGCCTGTTCGAGCGTCATTATAACCACTCAAGCCTCGGCTTGGTATTGGGGTTTCGCGGTCTCGCGGCCCTTAAAATCAGTGGCGGTGCCGTCTGGCTCTAAGCGTAGTAATTCTCCTCGCTATAGAGCTCTAGACGTCTACCCGCCAGAACCCCCAACTTCTCAAGGTTGACCTCGGATCAGGTAGGGATACCCGCTGAACTTAAGCATATCAATAAGCGGAGGACTGAGACTCCAAGGCACACA
>OTU_513
AATGCGATACTTGGTGTGAATTGCAGAATCCCGCGAATCATCGAGTTTTTGAACGCAAGTTGCGCCCGAAGCCATTCGGCCGAGGGCACGTCTGCCTGGGTGTCACGCATCGTTGCCCCCCCAAACTCCGGTTCGGGCGGGGCGGAAGTTGGCCTCCCGTGCGTGCCTGCGCGCGCGGTTAGCCCAAAAGCGAGTCCTCGGCGACGAGCGCCACGACAATCGGTGGTTTTTTACCCTCGTTCCTCGTCGTGCGTGCCCGTCGCCCGAACGCGCTCTTGCGACCCTTACGCGTCGCCTCGGCGGCGCTCCCAACGCGACCCCAGGTCAGGCGGGACTACCCGGCTGAGTTTAAGCATATCAATAAGCGGAGGACTGAGACT
>OTU_515
ATGCGATAAGTAATGTGAATTGCAGAATTCAGTGAATCATCGAATCTTTGAACGCACCTTGCGCCCCTTGGCTATTCCGAAGGGCATGCCTGTTTGAGTATCATGAACACCTCAACTCCCGTGGTTCGCCATGGTGAGCTTGGACTTTGGAGGTTTTGCTGGCCCATGGTCAGCTCCTCTCAAATGAATTAGCCTGCCAGTGTTTGGTGGCATCACAGGTGTGATAAATATCTACGCTTGCGATTGCCCACCAGGTAACCTTCAGCAATGGGGGTTCACTGGGGCTCATAGACGTCTCTCCCTCAGCGAGGACAGTTTTTTTAACGTTCGATCTCAAATCAGGTAGGACTACCCGCTGAACTTAAGCATATCAATAAGCGGAGGACTGAGACTCAAGGCA
>OTU_517
AGTGCGAAAAGTAGTGCGATTTGCATGCTCTGTGAGTCATCGAGTCTTTGAACGCATATGGCGCCTCCAGGCCCTGCCCGGAGGCATGTCTGTTTGAGCATCATAACCCTTTTGTAATTGGGCTCACACCACTGTCTGCCCGGAAGCGCCGCGCTGTCGTGGAGTCACAATCAATGCGATAGCTCACACATCCGTGATCTCAAATCAGACAGGACTACCCGCCGAACTTAAGCATATCAATAAGCGGAGGACTGAGACTCCAAGGCACAC
>OTU_519
AATGCGATAAGTAATGTGAATTGCAGAATTCAGTGAATCATCGAATCTTTGAACGCACATTGCGCCCCTTGGTATTCCGAGGGGCATGCCTGTTCGAGCGTCATTACAACCCTCAAGCACTGCTTGGTATTGGGCTCCGCTGCTTGTCCAGCGGGCCTTAAAATTAGTGGCGGTGTCATTAGGCCCTGAGCGTAGTAAATATCCTCGCTATAGGGACTTGGTGATTACTGGCCAGCAACCCCCACTTTCTAAGTTTGACCTCGGATCAGGTAGGGATACCCGCTGAACTTAAGCATATCAATAAGCGGAGGACTGAGACTCCAAGGCACACAGGGGATAGG
>OTU_523
AATGCGATAAGTAATGTGAATTGCAGAATTCAGTGAATCATCAAATCTTTGAACGCACATTGCGCTCCTTGGTATTCCAAGGAGCATACCTGTTCGAGCGTCATTACATCCCTCAAGCTCTGCTTGGTATTGGGCGTCATCGGTAACGGTGTGCCTAAAAGTCAGTGGCGGTGCTGCCTAGCTCTAAGCGTAGTAGACTTTTCGCTATAGACGCCCGGGAGACACTTGCTATAGCCTCTAAATCTTTAAGGTTGACCTCGGATCAGGTAGGGATACCCGCTGAACTTAAGCATATCAATAAGCGGAGGACTGAGACTCCAAGGCACACAGGGGATAGG
>OTU_525
AATGCGATAAGTAATGTGAATTGCAGAATTCAGTGAATCATCGAATCTTTGAACGCACATTGCGCCCCTTGGTATTCCGAGGGGCATGCCTGTTCGAGCGTCATTACAACCCTCAAGCACTGCTTGGTATTGGGCTCCGCTGGCTCCAGCGGGCCTTAAAATCAGTGGCGGTGCCGTCTGGCTCTAAGCGTAGTAAATCTCTCGCTATAGGGTCCTGGCGGTTGCTTGCCAAAACCCCCCTATTTTCTCAGGTTGACCTCGGATCAGGTAGGGATACCCGCTGAACTTAAGCATATCAATAAGCGGAGGA
>OTU_527
AATGCGATACGTAATGTGAATTGCAGAATTCAGTGAATCATCGAATCTTTGAACGCACCTTGCGCCCCTTGGCATTCCGAGGGGCACACCCGTTTGAGTGTCGTGAAATTCTCAAAACCCTTTTCTTTGGAAAGGATTTTGGACTTGGAGGCCTTTTGCTGGTTTCGCCTCGAAGCGAGCTCCTCCTAAATGAATCAGTGGGGTTTGCTTTGCGGATCCTTGACGTGATAAGTCGTTTCTACGTCTTGGATTTTTTGCACTGTACACCTGCTTCTAACCGTCTCATTGACAATGATGGTGCTCCGGTCACCGCCGATTCGTCGGTCGGGAGGGCTGGACCCACAAACGAACCTTGACCTCAAATCGGGTGAGACTACCCGCTGAACTTAAGCATATCAATAAGCGGAGGA
>OTU_529
AGCGCGAAATGTAGTGTGAATCGCAGAACATTGTGAATCATCGAATCTTTGAACGCACATTGCGCCTCTTGTAACAGGGAGGCATGCCTGTCTGAGTCTCATTTGACCTCTGAACCCGATCTGGGTTTGTGCATGGGCGCTCGCCTGTTTGGCGTCGTCTCAAAGTCATCTGTCTTGTGAGCGGATGAGATCCTTTTGGACTGACCGCTTGTGGGACCCAAAATCTCTGATTTGAGCTCAGATCAGGTAGGACTACCGCCTGAACTTAAGCATATCAATAAGCGGAGGACTGAGACGCCAAGGCACACAGGGGATA
>OTU_531
ATGCGATAAGTAATGTGAATTGCAGAATTCAGTGAATCATCGAATCTTTGAACGCATCTTGCGCTCCTTGGTATTCCGAGGAGCATGCCTGTTTGAGTGTCATTAAGTATCTCAAAAAATATTGTGCCTTCAAGGCATAGGTTTTTTGGATGTTGGAAGTTGCCGGCTGCTAGCCAGTGGGCTCTTCTGAAAAGCATTAGTTGAGGAGCTTTGCACTCTATTGGTGTGATAGACTATCTATGCCATGAGATGCTTTATGGGAACCTCTGCTGTCTAACTGTCTTTATCGGACAATGTGATGAACTTGACCTCAAATCAGGTAGGACTACCCGCTGAACTTAAGCATATCAATAAGCGGAGGACTGAGACTCCAAGGCACACAGGGGAT
>OTU_533
AATGCGAAACGTAGTGCGATTTGCATGAACCTGTGAGTCATTGAATCTTTGAACGCAACTTGCGCCCCCCGGGGCATGTTCCTTTGAGTCGGGCACCAAATTGAATGTTTCATTCGTGCTGGGGCACGAGCGCGTCTCTGCCCTGAAATGTCTGCGTCGGCGCGCATGGGCTCTGGGCGTGCCCACTTCATGCGCGCCCTACCAACTCCGCTCAAATGGATCAGGACCACCCGCTGGACTTAAGCATATCAATAAGCGGAGGACTGAGACGCCAAGGCACACAGGGGGATA
>OTU_535
AATGCGATAAGTAATGTGAATTGCAGAATTCAGTGAATCATCGAATCTTTGAACGCACATTGCGCCCGCCAGTATTCTGGCGGGCATGCCTGTCCGAGCGTCATTTCAACCCTCGAACCCCTCCGGGGGATCGGCGTTGGGGATCGGGACCCCTCACCGGGTGCCGGCCCTGAAATACAGTGGCGGTCTCGCCGCAGCCTCTCCTGCGCAGTAGTTTGCACAACTCGCACCGGGAGCGCGGCGCGTCCACGTCCGTAAAACACCCAACTTCTGAAATGTTGACCTCGGATCAGGTAGGAATACCCGCTGAACTTAAGCATATCAATAAGCGGAGGACTGAGACTCCAAGGCACACAGGGGAT
>OTU_537
AATGCGATAAGTAATGTGAATTGCAGAATTCAGTGAATCATCGAATCTTTGAACGCACATTGCGCCCCTTGGTATTCCGAGGGGCATGCCTGTTCGAGCGTCATTATAACCACTCAAGCCTAGCTTGGTATTGGGGTTCGCGGTCTCGCGGCTCCTAAAATCAGTGGCGGGTGCCGTCTGGCTCTAAGCGTAGTAATTTTCTCGCTATGGAGTCCGGGTGGTTGCTTGCTAAAAACCCTAACTTCTCACGGTTGACCTCGGATCAGGTAGGGATACCCGCTGAACTTAAGCATATCAATAAGCGGAGGACTGAGACTCCAAGGCACACAGGGGGAT
>OTU_539
GTGCGAAAAGTGATGCGATTTGCATGCTCTGTGAGTCATCGAATTTTTGAACGCATATGGCACCTGCTGGTTTTACTAGGAGGTATGCCTGTTTGAGAATCGTCTTTTTCATCCTCTTTTATCCATTGAGGGACATGGGTTGTCATCAGTGACTGCCTGGAATGCGGCGTGGTTGTGTTGTGATAAGCACTGATCGACCAATCATTTTCTTGTCAGCGATCTCAAATCAGGCAGGATGACCCGCTGAACTTAAGCATATCAATAAGCGGAGGACTGAGACTCCAAGGCACA
>OTU_543
GTGCGAAAAGTAATGCGATTTGCATGCTCTGTGAGTCATCGAATCTTTGAACGCATATGGCACCTGCCGGCCCTGCTGGAAGGTATGCCTGTTTGAGAATCATACTCGTCTGATCCACTCGGGTCGACCTGGGCCTTCAGCACTGATCGCCCCGAATTGCTCGCGGTCGTCGTGGTAGCAGCAGTGTCGCAGCGACGATCACCACCCTGACGTGATCTCAAATCAGGCAAGACTACCCGCTGAACTTAAGCATATCAATAAGCGGAGGACTGAGACT
>OTU_545
AATGCGACAAGTAATGTGAATTGCAGAATTCCGTGAATCATTGAATCTTTGAACGCACATTGCGCCCTCTGGTATTCTGGAGGGCATGCCTGTCCGAGCGTCATTGCTATGCCTCAAGCCCGGCTTGTGTTGGACATACTATCTTTGTTAGACAGTGGTCCTAAAGGCAATGGCAGGATTGCAGTCCAGTCTTTTCAATGCGTATGGGGCATTGTCACCCGCTTAAAAGCTGGCTGATCCTTGAAGCCTATTGTGGGTTTACCCACGCACTTTTGTTTCCTGATGGACCTCGGATCAGGTAGGGATACCCGCTGAACTTAAGCATATCAATAAGCGGAGGACTGAGACTCCAAGGCACACAGGGGATAGG
>OTU_547
CTGCGATAAGTAATGCGAATTGCAGAATTCTACGAGTCATCGAATCTTTGAACGCACATTGCACCTGCCAGTATTCTGGCAGGTATGCCTGTTCGAGCGTCATTTCAACCCCCCAAGCCCTGGCTGCTTGGTGTTGGGGCTTAATCTGCAGCGCCTTTACGGCGGCTGCAGGCCCCTAATTACAGTGGCGGACCCGCCGAGGCCCCGAGCGCAGTAGTGTATCTCCTCGCTCCAGGGCGCCGCGGCGGGCTCTCCTGCCGTAAAACCCCCACTATTTTTCAAGGTTGACCTCGGATCAGGTAGGACTACCCGCTGAACTTAAGCATATCAATAAGCGGAGGACTGA
>OTU_549
AATGCGATAAGTAATGTGAATTGCAGAATTCCGCGAATCATCGAATCTTTGAACGCATATTGCGCCCTTTGGTATTCCGAAGGGCATGCCTGTTCGAGCGTCATTTATACCTCAAGCCCCCGCTTGGTGTTGACAGCGCAGTGCGCTGCCGAAACGCAGCGGCGACGTAGCCGGCCCCTGGCGCAGTGACTTGCTCGCCCGGTGTCGGTCGTGCGTTTGCCGGACAACGCCCCTATTCTCATTGACCTCGGATCAGGTAGGACTACCCGCTGAACTTAAGCATATCAATAAGCGGAGGA
>OTU_551
ATGCGATAAGTAATGTGAATTGCAGATTTCAGTGAATCATCGAATCTTTGAACGCACCTTGCACCTTCTGGTATTCCGGAAGGTACATCTGTTTGAGTGTCATTCATCTCTCAACTGTACCATTCTCTTTGAGTGTGTGTATCTGTTGGATGTGAGGGTTGCAGGCTGCGAGGCCAGCTCCTTTGAAATGCATTAGCTGGGAACTAGTACCATGGTGTCAAGTGCTTTGATGCTTGAAGACCTCCTGGTGAGATAATTGTCTACGCCGTTGGTCTAGTCATTGCGCATATTTGCACTATTGGAATGGGCCTGCTTCTAACTGTCTCAACTGCGAGACTAGTCCGCTACAGGGCTAACGATTGACTATTGTGACCTCAAATCAGATGGGACTACCCGCTGAACTTAAGCATATCAATAAGCGGAGGATGAGACGCCAAGGCACGACAGGGGATAGG
>OTU_553
AATGCGATAAGTAATGTGAATTGCAGAATTCAGTGAATCATCGAATCTTTGAACGCACATTGCACCCGGTGGTATTCCGCCGGGTATGCCTGTTCGAGCGTCATGAGAACCAGTAAAAGATACCAGGCTTCGGCCTGCTGTTGGGGATTGCGGCTTCTGCTGCAGCCTTGTAGTATAGTGGCAAGTTCCGATCGGTTCTAAGCGTAGTAATTTCTCCTCGCTACAGGACTTCCCGGCACTTTGGTACTAAGTCCAATTTAATTTGGCAACTCCAGCCATAAAACCCCCATCTTAGGTTGACCTCGGATCAAGTAGGGATACCCGCTGAACTTAAGCATATCAATAAGCGGAGGACTGAGACTACCCAAGGCACA
>OTU_555
AATGCGATACGTAATGTGAATTGCAGAATTCAGTGAATCATCGAATCTTTGAACGCACCTTGCGCCCCTTGGCATTCCGAGGGGCACACCCGTTTGAGTGTCGTGAAATTCTCAAAACCTTTCCTTTTTGGAAGGATTTTGGACTTGGAGGCCTTTTGCTGGTTTCACCTTGAAGCGAGCTCCTCCTAAATGTATTAGTGGGGTCTGCATTGTCGGTCCTTGGCGTGATAAGTCGTTTCTACGTCTTGGATTTCGGGCGCTGTACACCTGCTTCTAACTGTCTCGTTGACAACGATGGTGTTCCGGTCACCGCCGATTTTTCGGTGGGCGGCTTGACCCACGAAACGAACCTTGACCTCAAATCGGGTGAGACTACCCGCTGAACTTAAGCATATCAATAAGCGGAGGACTGAGACTCCAAGGCACACAGGGGAT
>OTU_557
AGGGCGAAAGCGATGTGAATTGCAGTGGATCATCGAGTTCTCGAACGCAGAATGCATTAGTGCGGTTCTTAGGGTGGAATGATATGTTGTGTTTTAGATGCAGTAAATGTATTTAGGATGACAATGGAATGGCAGAGCGGTAGCCTGCTGGAGGAAGAAGAGATGAAAAACAAGAACATCACCTGAGAGCCGTAGGGTTACGCGCTGAACTTAAGCATATCAATAAGCGGAGGACTGAGACTCCAAGGCACACAGGGGATA
>OTU_559
AATGCGATAAGTAATGTGAATTGCAGAATTCAGTGAATCATCGAATCTTTGAACGCACCTTGCGCCCTTTGGCTATTCCGAAGGGCATGCCTGTTTGAGTATCATGAACACCTCAACTCTCACGGTTCGCCGTGACGAGCTTGGACTTTGGAGGCTTTGCTGGCCTGTGGGTCGGCTCCTCTCAAATGAATCAGCTTACCGGTGTATTGGTGGCGTCACAGGTGTGATAACTATCTACGCTTGCGGTCGCCCGCCAGACAACCTCTGCCATCGTCGGAGGTTTGCCGGAGGCTCACAAACGTCTCCCGAGTGGAGACAGCCTTCTGAACGTTTGATCTCAAATCAGGTAGGACTACCCGCTGAACTTAAGCATATCAATAAGCGGAGGACTGAGACTCCAAGGCACACAGGGGAT
>OTU_561
ATGCGATAAGTAATGTGAATTGCAGAATTCAGTGAATCATCGAATCTTTGAACGCACATTGCGCCTACTAGTATTCTAGTAGGCATGCCTGTTCGAGCGTCATTTCAACCCTTAAGCCTAGCTTAGTGTTGGGAGTCTACGAAGTGGTAACTTGTTACCCTGTAGTTCCCTAAATCGAACGGCGGATCTGCAGTATCCTCTGAGCGTAGTAAATTTTTATCTCGCTTTTGTTAGGTGCTGTGGCTCTTGCCGCTAAACCCCCAATTTTTAATGGTTGACCTCGGATCAGGTAGGAATACCCGCTGAACTTAAGCATATCAATAAGCGGAGGACTGAGACTCCAAGGCACA
>OTU_563
AATGCGATAAGTAATGTGAATTGCAGAATTCAGTGAATCATCGAATCTTTGAACGCACCTTGCGCTCCTTGGTATTCCGAGGAGCATGCCTGTTTGAGTGTCATTAATATAATCAACTCCTTCAGCTTTTTTGTTGAGTGGAGTTGGATGTGGGGGTTTTTGTTGGTCTTCTTAGTGAAAGTCAGCTCCCCTAAAATGTATTAGCGGAACAATCTCTTGACTGTTCATTAGTGTGATAATTATCTACGCTATTGAACTGTGAGGCAAGTTCAGCTTCTAATAGTCCATTGACTTGGACAATTTCTATTAAATGTGACCTCAAATCAGGTAGGACTACCCGCTGAACTTAAGCATATCAATAAGCGGAGGACTGAGACTCCAAGGCACACAGGGGAT
>OTU_565
ATGCGATAAGTAATGTGAATTGCAGAATTCAGTGAATCATCGAATCTTTGAACGCACCTTGCGCTCCTTGGTATTCCGAGGAGCATGCCTGTTTGAGTGTCTTGAAGTCATCAACCCCTCCCGTTTTGCGCGGAGAGGACGGTTGGATCTGGGGGTCTGCTGCCGTCAAGGCGGCTCCCCTCAAATGCGTCGGTTGGGCCTGTGGGTCGAACTCGGTTGGGCGTTGTACAATCCTCGCTCCGGTCTGAGACGTTCCCCTTTCTGTTGGAGCCCTTCCACAGACCGGCCCCCTCTGGAGTGGCGGTCAAGCTGAACTTTGAAATCTGACCTCAAATCAGGTAGGACTACCCGCTGAACTTAAGCATATCAATAAGCGGAGGACTGAGACTCCAAGGCACACAGGGGAT
>OTU_567
AGCGCGAAATGTAGTGTGAATTGCAGAACATTGTGAATCATCGAATCTTTGAACGCACATTGCACCTCCCGTGAGGGAGGTATGCCTGTCTGAGCGTCATCAAGAACCAATGAGTCTCTGGACTTGTGTTGGGCTCCGCATCCGATGCGTTGCCTCGAAGCCATGGTCTAACCTGCGGACGACTCCAATCGGACCTGCCGTGGTTTGGCCCGGACATCTGAATTTGACCTCAGATCAGGTAGGAAGACCGCCTGAACTTAAGCATATCAATAAGCGGAGGACTGAGACTCCAAGGCACACAGGGGATAGG
>OTU_569
ATGCGATAAGTAATGCGAATTGCAGAATTCCAGTGAGTCATCGAATCTTTGAACGCACATTGCGCCCTTTGGTATTCCGAAGGGCATGCCTGTTCGAGCGTCATTATCACCCTTCAAGCCCCCGGCTTGGTGTTGGACGGTTTGGTTTTGGCGACAAGACCCCTCCTAAAATCAATGACGGCGGCCTGTTCGACCCCCGGTACACTGAGCTTCTTAACTGAGCACGTATCGGTCTCAGGGTCGACAGGACCCGGTCTTCTTCCTTAACCGGAAACTCTTTCAAAGGTTGACCTCGGATCAGGTAGGGATACCCGCTGAACTTAAGCATATCAATAAGCGGAGGACTGAGACTCCAAGGCACACA
>OTU_571
CATGCGATAAGTAATGTGAATTGCAGAATTCAGTGAATCATCGAATCTTTGAACGCACCTTGCACCCTTTGGTATTCCGAAGGGTACACCCGTTTGAGTGTCATTGTAATCTCACTATGATCGACTTTTGGTCTTTCCATATGTGGACTTGGATGTTGCCGTGGATGTCTACGGCTCGTCTGAAATGCTTCAGTGTACCCCGCAGAGCGGCGTATTCGGTGTGATACATCTTCACCGGAGTTGATCCTTTACTGGGTCGCGTCTGTAATGTGTGGCTCTATGCTTCCAACCGTCTCTGATGGGACAATCTCTGACAATTCGACCTCAAATCGGGTGGACTACCCGCTGAACTTAAGCATATCAATAAGCGGAGGA
>OTU_573
ATGCGATACGTAATGGAAATTGCATACGTGAGTCATCGAATTTTTGAACGCACATTGCGCCTTGTGGTATTCCGCAGGGCATGTGGGATTGAGCGTCATTTCATTCCATCGCAAGCGATGCGTTGCGGCGTCTGCTGCTAAATTCATGGCCATGCACATTGAAATAACATCGTGCTTGGAGCGCATACAAATTGCTTTTGACCTCAGTTCCACAAGATTACCCGCTGAACTTAAGCATATCAATAAGCGGAGGACTGAACTCCAAGGCACACA
>OTU_575
ATGCGATAAGTAATGTGAATTGCAGAATTCAGTGAATCATCGAATCTTTGAACGCACATTGCGCCCTGTGGTATTCCGCAGGGCATGCCTGTTCGAGCGTCATTATAACCACTCAAGCCTCGCTTGGTGTTGGGGTTCGCAGCTCTGCGGCCTCTAAAATCAGTGGCGGTGCCTATAGGCTCTGAGCGTAGTAATTCTCCTCGCTATAGAGTCCTATTGGGTTCCCAGCCAAAACCCCCATATTTTTTTATAGGTTGACCTCGGATCAGGTAGGGATACCCGCTGAACTTAAGCATATCAATAAGCGGAGGACTGAGACTCCAAGGCACACAGGGGA
>OTU_577
ATGTTTAATGCGATAAGTAATGCGAATTGCAGAATTCCAGTGAGTCATCGAATCTTTGAACGCACATTGCGCCCTTTGGCATTCCGAAGGGCATGCCTGTTCGAGCGTCATTATCACCCTTCAAGCCCTGCGCTTGGTGTTGGACGGCTTGGTCGCATATCTCGTTCGACCCCTCCTAAAGACAATGACGGCGGCCTGTGGTTCCCCCGGTACACTGAGCTTTTTAACCGAGCACGTATCGGACAAGGGCGCCCGGGTCACGGTCCTCTCCCGTAACGGGAAACACTTTTTACTAAGGTTGACCTCGGATCAGGTAGGAATACGCGCTGAACTTAAGCATATCAATAAGCGGAGGACTGAGACTCCAAGGCACACAGGGGATAGG
>OTU_579
AATGCGATAAGTAATGTGAATTGCAGAATTCAGTGAATCATCGAATCTTTGAACGCACATTGCGCCCCTTGGTATTCCGAGGGGCATGCCTGTTCGAGCGTCATTACAACCCTCAAGCACAGCTTGGTCTTGGGCTCCGCCGCTAACCCGGCGGGCTTTAAAATCAGTGGCGGTGCCGTCGAGGCCCTGAGCGTAGTAAACATCCTCGCTATAGGGACCCGATGGACACTAGCCATCAACCCCAACTTTCTAAGTTTGACCTCGGATCAGGTAGGGATACCCGCTGAACTTAAGCATATCAATAAGCGGAGGACTGAGACTCCAAGGCACACAGGGGAT
>OTU_583
AGCGCGAAATGTAGTGTGAATTGCAGAACATTGTGAATCATCGAATCTTTGAACGCACATTGCACCTCTCGAAGGGGAGGTATGCCTGTCTGAGCGTCATTGAAACCAATAAACCCCTCTGTGGGTTTGTACTGGGCTCCGCATGTATGTGCGATGCCTCAAAGTCATGGTCTAACCTATGGACGAGCTCCTCTAGGACCTGCCATGGGTTGGCCCCCCTCTGAATAATTTGACCTCAGATCAGGTAGGAAGACCGCCTGAACTTAAGCATATCAATAAGCGGAGGACTGAGACTCCAAGGCACACA
>OTU_585
ATGCGATAAGTAATGTGAATTGCAGAATTCAGTGAATCATCGAATCTTTGAACGCACCTTGCACCCTTTGGTATTCCGAAGGGTACCCCTGTTTGAGTGTCATTATTATTCTCAAACTCACACTTGTTGTAACGACTTGTTGTGGGCTTTGGATGTGGGGACTACTGGACTCTATTAAGTTGGAGGTCGGTTTCCCTTAAATATATTAGTGGTTGGTCGGGCCCCAGCTCTTGGTGTATGTTTAGGTTTTTATCAGCTACACCTTATACAGTCTGGCTAGCCCATGCTATGGCTACTGCTCTCTAACCGTCTTTTCAAAGCAATTAGTAACAATTTGGCCTCAAATCAGGTGGGACTACCCGCTGAACTTAAGCATATCAATAAGCGGAGGACTGAGACTCCAAGGCACA
>OTU_587
AATGCGATAAGTAATGCGAATTGCAGAATTCAGTGAGTCATCGAATCTTTGAACGCATATTGCGCCCTTTGGTATTCCGAAGGGCATGCCTGTTCGAGCGTCATTATCAACCATCAAGCCTGGCTTGTTGTTGGACTTTGCTACTGAAACATGTGGCAGGTCCGAAAAATAATGACGGTGTCATGTTTGACCCTAGATGCAACGAGCTTTTTATAGCACGCATTGAAGTGGTCGACTGAACTGGTCTTTAACCATCAATTTCTAAGGTTGACCTCGGATCAGGTAGGAATACCCGCTGAACTTAAGCATATCAATAAGCGGAGGA
>OTU_589
ATGCGATAAGTAATGCGAATTGCAGAATTCCGTGAGTCATCGAATCTTTGAACGCACATTGCGCCCGTTAGTATTCTAGCGGGCATGCCTGTTCGAGCGTCATTTCAACCCTCAAGCCCTGCTTGGTGTTGGGGCCCTATAGTTGATATAGGCCCTGAAAAACAGTGGCGGGCTCACTATAACTCCGAGCGTAGTACATTACCTCGCTTAGGGCGTTTTAGTGGGATCCAGCCTCCCTTTTAACTCCAAAGGTTGACCTCGAATCAGGTAGGAATACCCGCTGAACTTAAGCATATCAATAAGCGGAGGACTGAGACTCCAAGGCACACAGGGGAT
>OTU_591
AGCGCGAAATGTAGTGTGAATTGCAGAACATTGTGAATCATCGAATCTTTGAACGCACATTGCACCTCCTGTGAGGGAGGTATGCCTGTCTGAGCGTCATCAAACCCAATAAATCTCTGGATTTGTGTTGGGCTCCGCACCTGTGCGTTGCCTCAAAGCCATGGTCTAAACTGCGGACGAGCTCCTCTCGGACCTGCCGCGGTGAGGCATCAATCTCTGAATTTGACCTCAGATCAGGTAGGAAGACCGCCTGAACTTAAGCATATCAATAAGCGGAGGACTGAGACTACCAAGGCACACAGGGGAT
>OTU_593
AATGCGATAAGTAATGCGAATTGCAGATTTCTAGTGAGTCATCGAATTTTTGAACGCACATTGCGCCCTTTGGTATTCCGAAGGGCATGCCTGTTCGAGCGTCATTATCACTTTTCAAGCCTGGCTTGCTGTTGGATCAGTCGCTGTCTTCAGTGCAGTGTTGGTCCGAAAGATAATGGCGGTGTCGAGTCGACCCCTTGTACAATGAGCTTAATCGCACGTATGAGTGGATAGTTGGCCGGCCCGGTTAAAACTTAATTCAACCTCCAAAAGTTGACCTCGGATCAGGTAGGGATACCCGCTGAACTTAAGCATATCAATAAGCGGAGGACTGAGACTCCAAGGCACA
>OTU_595
AATGCGATACTTGGTGTGAATTGCAGAATCCCGTGAACCATCGAGTCTTTGAACGCAAGTTGCGCCCGAAGCCATTAGGCTGAGGGCACGTCTGCCTGGGCGTCACGCATCGCGTCGCCCCCCAACCCTGCACTCCCTCACGGGAGTCGTGGCGGAGGGGCGGATACTGGCCTCCCGTGCCTCACCGCGTGGTTGGCCCAAATGTGAGTCCTTGGCGACGGACGTCACGACAAGTGGTGGTTGTAAAAAGCCCTCTTATCCTGTCGTGCGGTGACCCGTCGCCAGCAAAAGCTCTCGTGACCCTGTTGTGCCGTCCTTGACGAGCACTCCGACCGCGACCCCAGGTCAGGCGGGACTACCCGCTGAGTTTAAGCATATCAATAAGCGGAGGA
>OTU_597
ACTACGTTAATCAGTGTAAACTGCACAATAGCAGAACACTTGAACTTCGAACGCACATTGCGGCTAAAGGGTAACTCCTTTAGCCTTATCTGCGTGAGGGCTGTATAGCGATACTAAACTCATGTTTAGGGAGTCATCACTTCGCGGTGAGACTCCGTTGAGAGAACCTCGCTAGTGGTCTCTGACTGCTGACGTCTCAGGCAGGCAAGACTACGGGTTAGCGAGACTCTAACACACATCGTGTTAGTACTCACTCAACAGCCTCACGTCAGGTAAGATCACCCGCTGAACTTAAGCATATCAATAAGCGGAGGACTGAGACTCCAAGGCACACAGGGGAT
>OTU_599
ATGCGATAAGTAATGTGAATTGCAGATTTTCAGTGAATCATCGAATCTTTGAACGCACCTTGCGCTCCTTGGTATTCCGAGGAGCATGCCTGTTTGAGTGTCATTAAATTCTCAACTTCACCGATTTGCTTTGTGTGAAGCTTGGATTTGGAGTGTGCTGGACCTTGTTTTGGGTCGGCTCCTCTTTAAATGCAGCAGCGGAGTCTTCTTTGACTTTTGTGGTGTTGGTGTGATAATTATGTTGCGCCACTGGCCGTGGGTCTCAGTCCGCTTAGAATTGTCTTCGGACAACTTGTGTAAAATTTGACCTCAAATCAGGTAGGACTACCCGCTGAACTTAAGCATATCAATAAGCGGAGGACTGAGACTCC
>OTU_601
AATGTGATAAGTAATGTGAATTGCAGAATCCAGTGAATCATCGAATCTTTGAACGCATCTTGCGCTCCTTGGCATTCCGAGGAGCATGCCTGTTTGAGTGTCATTAAACTATCAAAACACTTATTTTGTTGAGGTGTTTTGGACTTTGGGAGTGCTGGTCTCTTTTTTCGAGCCGGCTCTCCTCAAAAGCATTGCTTTGGAGACCATCAGCGTGATAATTTTTTTGTTATGCCGCTGGCTCCTCCTTCTGTCCCTTTTGACCTCAAATCAGGTAGGACTACCCGCTGAACTTAAGCATATCAATAAGCGGAGGACTGAGACTCCAAGGCACACAGGGGATA
>OTU_603
CATGCGATACGTAATGTGAATTGCAGAATTCAGTGAATCATCGAATCTTTGAACGCACCTTGCGCCCTTTGGCATTCCGAAGGGCACACCCGTTTGAGTGTCGTGACATTCTCAAACCTTCTTGGTTTCTTGACTAAGAAGGCTTTGGACTTTGGAGGCTTTTGCTGGACCTTCCCTTGTTGAAGCCAGCTCCTCTTAAATGAATTAGTGGGGTCTGCTTTGCTGATCCTTGACGTGATAAGATGCTTCTACGTCTTGGGTTTTGCACTGTTTATTCTAGATCCTGCTTCTAATCGTCTTGTAGAAGACAAATGGTCGACTTGACCCACAAACCTTGACCTCAAATCGGGTGAGACTACCCGCTGAACTTAAGCATATCAATAAGCGGAGGA
>OTU_613
AATGCGATAAGTAATGTGAATTGCAGAATTCAGTGAATCATCGAATCTTTGAACGCACCTTGCGCCCATTGGTATTCCGATGGGCATGCCTGTTTGAGTGTCTTGAAATCATCAAACCCGTTCGGTTTCACCGCCGAGCGTGGTTTGGACTTGGGGGCTTGCCGCTTCGCCGCGGCTCCCCTTAAATGAATCGGTTTCGGGTCTCCGTGGGAGTAACCCCTTGGGCGTTGTATAACCCTCGCCGTCTGGGAACTCCTCGCGACGTTCGCGTCGTCGAAGGGCCTTGAAGGAACCTAGACCTGCTGTAGAGCGGCGGTCAATGTTAAATCGAGATCTGACCTCAAATCAGGTAGGACTACCCGCTGAACTTAAGCATATCAATAAGCGGAGGACTGAGACGCCAAGGCACACAGGGGATAGG
>OTU_623
GCGCGAAATGCGATAAGTAATGTGAATTGCAGAATTCAGTGAATCATCGAATCTTTGAACGCACATTGCGCCCCTTGGTATTCCGAGGGGCATGCCTGTTCGAGCGTCATTATAACCACTCAAGCCTGGCTTGGTATTGGGGTTCGCGGGTTCGCGGCCCTTAAAATCAGTGGCGGTGCCGTCTGGCTCTAAGCGTAGTAAATCTCTCGCTATAGGGTCCTGGCGGTTGCTTGCCAAAACCCCCCTATTTTCTCAGGTTGACCTCGGATCAGGTAGGGATACCCGCTGAACTTAAGCATATCAATAAGCGGAGGACTGAGACTCCAAGGCACACAGGGGATAGG
>OTU_633
GTGCGAAAAGTCGTGTGCCTTGCATGTCGTGAATCATTGAATCTTTGAACGCAACTTGCGCCTCGGGCAAATTTTGAACGAGGCACGGCTGTGTCAGTGTCAGCAATGCGATGATTGGACAGTGTTTGTACATTGTTTAATCGCGATGGACGTTTTTGCACGCAAATCGTCTGAAAAGCAGCGTGGGAGTGATGATAAGTGTAAGCTTGGTAGGCCTTTTGGCAGACAGCGAGCATCCAATCAAAACTCCTTCAACCACACACCCACTCACATTTGACCTGATATCAGCTGGGATGACCCGCTGAACTTAAGCATATCAATAAGCGGAGGA
>OTU_637
AATGCGATAAGTAATGTGAATTGCAGAATTTAGTGAATCATCGAATCTTTGAACGCACATTGCGCCCCTTGGTATTCCGAGGGGCATGCCTGTTCGAGCGTCATTACAACCCTCAAGCATTGCTTGGTATTGGGCTCCGCTGCTCACCCAGCCGGCCTTAAAATCAGTGGCGGTGCCGCTGGGCCCTGAGCGTAGTAAATATCCTCGCTATAGGGACCCCGTAGACACTAGCCATCAACCCCCATTTTCCAAGTTTGACCTCGGATCAGGTAGGGATACCCGCTGAACTTAAGCATATCAATAAGCGGAGGACTGAGACGTCGACGCACAGGCACACGGA
>OTU_641
AATGCGATACGTAATGTGAATTGCAGAATTCAGTGAATCATCGAATCTTTGAACGCACCTTGCGCCCCTTGGTATTCCGATGGGCACACCCGTTTGAGTGTCGTGAAAACCTCAACCTCCCTGGTTTCTTCTGGAGACCAAAGGAGGCTTGGACTTTGGAGGCCTTTGCTGGCGTCTCTGCCAGCTCCTCTCAAATGAATTAGTGGGGTCCTCTTTGCTGATCCTTGACATGTGATAAGATGCTTCCGTGTCTCGGTTTCTGGCTCTGTTGCTTTTGGGACCCGCTTCTAACCGTCGAGACAATGTTCGAGCACACGTCTCCCTTGTCGGGAAACGTTCTCGACCCCACGAACCCTTGACCTCAAATCGGGTGAGACTACCCGCTGAACTTAAGCATATCAATAAGCGGAGGA
>OTU_645
AATGCGATAAGTAATGTGAATTGCAGAATTCAGTGAATCATCGAATCTTTGAACGCACCTTGCGCCCTTTGGTATTCCGAGGGGCATGCCTGTTTGAGTGTCTTGAAAACATCAAACCCACTGGCTTTGCGGTCGGTGCGGTTTGGACTTGGGGGTTCTTTGCTGCCGCTTGCGGTGGCTCCCCTTAAATGAATCGGTCGGGCTTTCGTGTGGCTTGTCCCTTGGCGTTGTATTACCCTCGTCGCTGGACGGCCCGCGTGTTTGCGCCCCTCCTTGACTTGCCTTTGGAGTGGCGGTCAATTGCTTTGTGATCTGACCTCAAATCAGGTAGGACTACCCGCTGAACTTAAGCATATCAATAAGCGGAGGACTGAGACGCCAAGGGCACACA
>OTU_649
GCGCGAAATGTAATGTGAATTGCAGAACTTTGTGAATCATCGAATCTTTGAACGCATATTGCGCCCCTTGTTACAGAGGGGCATACCTGTCTGAGTGTCTTTTAAACCATAGACTTTGTCTGTTTTGGGGGTCGCTTTTTGGCGTCTCCTCGAAGTAATTGCTGTCGAGCGGATGAGTTCCATTAGGACAAGGCCGTTTGACGTTCAAAACTTTCTCTGACGGACCTCAGATCAGGCAAGATTACCGCCTGAACTTAAGCATATCAATAAGCGGAGGA
>OTU_655
GTGCGAAAAGTAGTGCGATTTGCATGCTCTGTGAGTCATCGAGTCTTTGAACGCATATGGCGCCTCCAGGCCCTGCCCGGAGGCATGTCTGTTTGAGCATCATAACCCTTTTGTAATTGGGCTCACACCACTGTCTGCCCGGAAGCGCCGCGCTGTCGTGGGGTCACGTTAACGCGACAGGCTTAGATCCGTGATCTCAAATCAGACAGGACTACCCGCCGAACTTAAGCATATCAATAAGCGGAGGACTGAGACTCCAAGGCACACAGGGGATAGG
>OTU_663
ATGCGATAAGTAATGTGAATTGCAGAATTCAGTGAATCATCGAATCTTTGAACGCACATTGCGCCCCTTGGTATTCCGAGGGGCATGCCTGTTCGAGCGTCATTACAACCCTCAAGCTCTGCTTGGTGTTGGGCGTCACCAGCCTTGGTGTGCCCTAAAATCAGTGGCGGCGCCGTTTGGGCTCTGAGCGTAGTAAATATCCTCGCTATAGAGACCAGGCGGTTCTTGTCATCAACCCCCAACTTTCTAAGTTTGACCTCGGATCAGGTAGGGATACCCGCTGAACTTAAGCATATCAATAAGCGGAGGA
>OTU_667
ATGCGATACGTAATGTGAATTGCAGAATTCAGTGAATCATCGAATCTTTGAACGCACCTTGCGCCCCTTGGTATTCCGAGGGGCACACCCGTTTGAGTGTCGTGAACACATCCTCAACCTTCTTTTGGTCTTTTGACCAGGGAAGGCTTGGACTTTGGAGGTCTTTCATTGCTGGTATCCTTTTAAAGCCAGCTCCTCCTAAATGAATCAGTGGGATCCGCTTTGGTGATCCTCGACGTGATAAGCATTATTCTACGTCTTGGGTTTTCACAGCAACCTGCTTCCAACCGTCTTTAAACAAAGACAATGTTCGGGTTTCGACTCGACCCACAAAACCTTGACCTCAAATCGGGTGAGACTACCCGCTGAACTTAAGCATATCAATAAGCGGAGGA
>OTU_669
CATGCGATAAGTAATGTGAATTGCAGAATTCAGTGAATCATCGAATCTTTGAACGCACCTTGCGCTCCTTGGTATTCCGAGGAGCATGCCTGTTTGAGTGTCATTAATATATCAACTTCTTCAGCTTTTGTGTCTGTTGAGTGTTGGATTGTGGGGGTTTTGCTGGCCTTTCAAAAGGTCTAGCTCTCCTGAAATGTATTAGCGGAACAATTTGTTGAATCGTTCATTGGTGTGATAACTATCTACGCTATTGATCGTGAAGCAAGTTCAGCTTCTAACAGTCCATTGACTTGGATAAATTTATTAATGTGACCTCAAATCAGGTAGGACTACCCGCTGAACTTAAGCATATCAATAAGCGGAGGA
>OTU_681
ATGCGATAAGTAATGTGAATTGCAGAATTCAGTGAATCATCGAATCTTTGAACGCACCTTGCACCCTTTGGCATTCCGAAGGGTACCCCTGTTTGAGTGTCATTATTATTCTCAAACTCACACTTTGTTGTAATGACTTGCTGTGGGCTTTGGATGTGGGGACTACTGGACTCCATTAACTTGGAGGTCGGTTTCCCTTAAATACATTAGTGGTTTGTCGGGCCCCAGCTCTTGGTGTATGTTTAGGTTTTTTAACAGCTGCACCTTATACAGTCTGGCTAGTCCATGCTATGGCAACTGCTCTCTAACTGTCTTTCGGGACAACTAGTAGCAATTTGGCCTCAAATCAGGTGGACTACCCGCTGAACTTAAGCATATCAATAAGCGGAGGA
>OTU_683
ATGCGATAAGTAATGTGAATTGCAGAATTCAGTGAATCATCGAATCTTTGAACGCACCTTGCGCCCTTTGGCTATTCCGAAGGGCATGCCTGTTTGAGTATCATGAATACCTCAACCCTTATGGCTCGCCATGATGGGCTTGGACTTTGGGGGTCTTGTTGGCCTGTGAGCCAGCTCCTCTTAAATGAATTAGCTTGCCAGTGTTTGGTGGCGTCACAGGTGTGATAACTATCTACGCTTGTGGTTTCCCATCAGGTAACTTTCAGCAATGGAGGTTCGCTGGAGCTTATAAATGTCTCTCCTCAGCGAGGACAGATTTTGACCATTTGATCTCAAATCAGGTAGGACTACCCGCTGAACTTAAGCATATCAATAAGCGGAGGA
>OTU_687
ATGCGATAAGTAATGTGAATTGCAGAATTCAGTGAATCATCGAATCTTTGAACGCACCTTGCGCCCTTTGGCTATTCCGAGGGGCATGCCTGTTTGAGTATCATGAACACCTCAACTCTCATGGTTTGCCATGATGAGCTTGGACTTTGGGGGTTTTGCCGGCCTATGGTTGGCTCCTCTCAAATGAATCAGCTTGCCAGTGTTTGGTGGCATCACAGGTGTGATAACTATCTACGCTTGCGATTGCCCACTAGGTAACCTTCAGCAATGGAGGTTCGCTGGGGCTCATAGACGTCTCTCCTTAGCGAGGACAGCTTTTGAACGTTCGATCTCAAATCAGGTAGGACTACCCGCTGAACTTAAGCATATCAATAAGCGGAGGA
>OTU_689
ATGCGATAAGTAATGTGAATTGCAGAATTCAGTGAATCATCGAATCTTTGAACGCACCTTGCGCTCCTTGGTATTCCGAGGAGCATGCCTGTTTGAGTGTCATTAATATATATCAACCTCTCTTCGGCTTTGCTTGTTGAGTGTTGGATGTTGGGGGGGGAATAGTATTCTTTTTGCTGGCCTTTCTTTTGAGGTCAGCTCCCCTAAAATATATTAGCGGGGACAGTTTGTTGACCGTTCATTGGTGTGATAACTATATCTACGCTATTGACGTGAGACAGGTTCTCAGCTTCTAATGGTCCATTGAGTTGGACAACCTTCGTTAATGTGACCTCAAATCAGGTAGGACTACCCGCTGAACTTAAGCATATCAATAAGCGGAGGA
>OTU_691
AATGCGATAAGTAATGTGAATTGCAGAATTCAGTGAATCATCGAATCTTTGAACGCACATTGCGCCCGCCAGTATTCTGGCGGGCATGCCTGTCCGAGCGTCATTTCAACCCTCGAACCCCTCCGGGGGTCCGGCGTTGGGGATCGGCCCTTTACCGGCCGGCCCCGAAATACAGTGGCGGTCTCGCCGCAGCCTCTCCTGCGCAGTAGTTTGCACACTCGCATCGGGAGCGCGGCGCGTCCACGTCCGTAAAACACCCAACTTTCTGAAATGTTGACCTCGGATCAGGTAGGAATACCCGCTGAACTTAAGCATATCAATAAGCGGAGGA
>OTU_697
AATGCGATAAGTAATGTGAATTGCAGAATTCAGTGAATCATCGAATCTTTGAACGCACCTTGCGCTCCTTGGTATTCTGAGGAGCATGCCTGTTTGAGTGTCATTAATATATCAACCTCTACAACTTTTGTTTGTTGAGTTGTTGGATGTGGGGGGCTCCTGCTGGCTTCTCTTCTGAGGTCAGCTCCCCTGAAATACATTAGCGGAACGATCCCCGTTCATTGGTGTGATAACTATCTACGCTATTGAATTGAAGTAGTTTGGCTTATAACAGTCCATTGACTTGGACAAATTTTCATTAATGTGACCTCAAATCAGGTAGGACTACCCGCTGAACTTAAGCATATCAATAAGCGGAGGA
>OTU_699
ATGCGATAAGTAATGTGAATTGCAGAATTCAGTGAATCATCGAATCTTTGAACGCACATTGCGCCCTGTGGTATTCCGCAGGGCATGCCTGTTCGAGCGTCATTTGACCACTCAAGCTTAGCTTGGTATTGGGGCACGCGGTTCCGCGGCCCTCAAAAACAGTGGCGGCGCCGGTGGGCTCTAAGCGTAGTACATACTCCCGCTATAGAGTTCCCCCGGTGGCTCGCCAAAATCCCCCAATCTTCTCAGGTTGACCTCGGATCAGGTAGGGATACCCGCTGAACTTAAGCATATCAATAAGCGGAGGA
>OTU_707
AATGCGATAAGTAATGTGAATTGCAGAATTCAGTGAATCATCGAATCTTTGAACGCACCTTGCGCTCCTTGGTATTCCGAGGAGCATGTCTGTTTGAGTGTTATGAACTATTCAACCCACCTGTTTCTTCTGACACTTGTGTGGTGCTTGGATCTTGGGCGTGTTTTTTGTGCCGGCTTTTTTTGCAGTCGGCTCGCCTGGAATGTATGAGCAACTGTCGTCCTTTCGACACTTGGCTTGACTCAGCGTGATAGGTTATTTCGCTGAGGACAACACCCTCGCGTGTTGGCCGGTTCGTCGGGCGTGGGCTCCCAATGAATAATCGCATTTACCCTTTGACCTCAAATCAGATAGGACTACCCGCTGAACTTAAGCATATCAATAAGCGGAGGA
>OTU_711
ATGCGATAAGTAATGTGAATTGCAGAATTCAGTGAATCATCGAATCTTTGAACGCACCTTGCGCTCTTTGGCATTCCGAAGAGCACGCCTGTTTGAGTGTCATTGAAGTCCCTCAACCTTTCTGACTGTTGGGTTTTTTTAGTCGGTCAGGTTTGGATTGTGGAGGTTTATGCCGGCTTACTTGGGTCGGCTCCTCTGAAATGCATTAAGCTTTTGAAGACCTGTTGCTAAATCTCTCCTTATCAAGCTTTGGTGTGATAATTCTATATATCTGCATCAGAGTTGTGAGGGGTGTTTTGTGGCCTTCAATTTGCAAGTCCCAGAGTTGTTACTTATGACATGAACCTTGACCTCAAATCAGGTGGATTACCCGCTGAACTTAAGCATATCAATAAGCGGAGGA
>OTU_713
GTGCGAAAAGTAGTGCGATTTGCATGCTCTGTGAGTCATCGAGTCTTTGAACGCATATGGCGCCTCCAGGCCCTGCCCGGAGGCATGTCTGTTTGAGCATCATAACCCTTTTGGATTTATAATTGGGCTCACACCACTGTCTGCCCGAAAGCGCCGCGCTGTCGTGGAGTCACAATCAATGCGATAGCTCACACATCCGTGATCTCAAATCAGACAGGACTACCCGCCGAACTTAAGCATATCAATAAGCGGAGGACTGAGACTCCAAGGCACACAGGGGATAG
>OTU_723
ATGCGATAAGTAATGTGAATTGCAGAATTCAGTGAATCATCGAATCTTTGAACGCACATTGCGCCCCTTGGTATTCCGAGGGGCATGCCTGTTCGAGCGTCATTATAACCACTCAAGCCTAGCTTGGTATTGGGGTTCGCGGTCTCGCGGCTCCTAAAATCAGTAGCGGGTGCCGTCTGGCTCTAAGCGTAGTAATTCTCCTCGCTATAGAGTCCTATTGGGTTCCCAGCCAAAACCCCCATATTTTTTTATAGGTTGACCTCGGATCAGGTAGGGATACCCGCTGAACTTAAGCATATCAATAAGCGGAGGA
>OTU_729
AATGCGATAAGTAATGTGAATTGCAGAATTCAGTGAATCATCGAATCTTTGAATGCACCTTGCGCCTTTTGGTATTCCAAAAGGCACACCTGTTTGAGTGTTATGAATTCTCAACCCTATTATTTTTTATTAAATGGTAGTGGCTTGGATGCTGAGTGCTGCTGTGTTCAACAGCTCACTTTAAATAAATGAGCCATCTTGTTACTTTATGGATCGACTCAGTGTAATAAGACTTTTTCATTGAGGATATGCTTTGCAAAAGGCAACCAAATTGTAACAAGTAGCTTCTAATTTTTGCTATTTGCATATTATCTTTTAAACCTCAAATCAGGTGGGACTACCCGCTGAACTTAAGCATATCAATAAGCGGAGGATGAGACTCCAAGGCACACAGGGGAT
>OTU_733
AGCGCGAAATGTAGTGTGAATTGCAGAACATTGTGAATCATCGAATCTTTGAACGCACATTGCACCTCTCGTGAGGGAGGTATGCCTGTCTGAGCGTCATTAAAATCAATAAATCTCAGGATTTGTGTTGGGCTCCACACCCTTGTGTTGCCTTGAAGCAATGGTCTAACCTGCGGACGAGCTCCTCTCGGACCTGCCGTGGTGTGACTCTTTCTCTGAATTTGACCTCAGATCAGGTAGGAAGACCGCCTGAACTTAAGCATATCAATAAGCGGAGGACTGAGACTCCAAGGCACACAGGGGAT
>OTU_735
AAATGCGATAAGTAATGCGAATTGCAGATTTCTAGTGAGTCATCGAATTTTTGAACGCACATTGCGCCCTTTGGTATTCCGAAGGGTATGCCTGTTCGAGCGTCATTATCACTTATCAAGCCTGGCTTGCTGTTGGATCGGTCGCTGTCCCCGTACAGTGCTGGTTCGAAAGATAATGGCGGTGTCGAGTCGACCCCTTGTACAATGAGCTTAACTGCACGTACGAGTGGATAGTTGGCCGGCCCCGGTTCAAACTTTAATTCAACCTCTAAAAGTTGACCTCGGATCAGGTAGGGATACCCGCTGAACTTAAGCATATCAATAAGCGGAGGACTGAGACTCCAAGGCACACAGGGGAT
>OTU_737
AATGCGAAACGTGATGCGATTTGCACGAATCTGTGAGTCATCTAATCTTTGAACGCGAATGGCACTGTTATGTAAGTAACAGTATGTCTGTTTGAGAATCGCAAAACAAGATCAACTCTAGTTGAGAGTTGGGATTGGCCTTATGTACGTGTTAGTGTATTTGGCTTGAATGAATCGAGTTGATGAGCTTCCCAGTGCGGCTCAATGTGTGCTAGCGAGACAGTCGTCCCGATCTCACATTATTGTCGCATTGCAGAGTTCTGTCCACAGCTCGCTAAAATAACCCTATTATCATCAAATACGATCTCAAATCAGGCAAGATTACCCGCTGAACTTAAGCATATCAATAAGCGGAGGA
>OTU_743
CATGCGATAAGTAATGTGAATTGCAGAATTCAGTGAATCATCGAATCTTTGAACGCACCTTGCGCTCCTTGGTATTCCGAGGAGCATGCCTGTTTGAGTGTCATGAAATTCTCAACCTTTTCGGCTTTTTTCTTCCGAAGTCGATTAGGCTTGGATGTGGGAGTTTGCGGGCTTCTCTGAAGTCGGCTCTCCTTAAATTTATTAGTAGGGACCTCTGTTGCCTTAGCTTTTGGTGTGATAATTATCTACGCCATCATGTGAAGCAGCTTTAAATTGGGGGTTACTGCTTTCTAACAGTCTCTTTGGTGGGACATTCTATGACAATTTGACCTCAAATCAGGTAGGACTACCCGCTGAACTTAAGCATATCAATAAGCGGAGGA
>OTU_749
ATGCGATAAGTAATGTGAATTGCAGAATTCAGTGAATCATCGAATCTTTGAACGCACCTTGCGCTCCTGGGTTATTCCTAGGAGCATGCCTGTTTGAGTGTCTTGAAATCATCAACCCCAGTTGGATTTGAAATTTGACTGGTGGCTTGGACTTGGGGGTTTGCTGGCCGTTTTGATTCGGTCTGGCTCTCCTTGAATGTATTAGCTTGGACTTGTTCCTAAGGCTTCATGGCGTGATAATTATCTACGCTTTGTACTGTCTGTGGAATATTTATGAGTCTAGCTTCTAAGTGTCCTCTGGACTATCTTTCAATCTTTGACCTCAAATCAGGTAGGACTACCCGCTGAACTTAAGCATATCAATAAGCGGAGGA
>OTU_755
ATGCGATACGTAATGTGAATTGCAGAATTCAGTGAATCATCGAATCTTTGAACGCACATTGCACTCTCTGGTATTCCGGAGAGTATGCTTGTTTGAGTATCAGTAAACACCTCAAATCTCTACTTTATTGTAAAGAATTGGACTTGAGCAATCCCAACTCTCGCAAGAGAGGAGGGTTGCTTGAAATGCAGGTGCAGCTAGACATTCTTCTGAGCTAAAAGCATATTTATTTAGTCCCGTCAAACGGATTATTACTTTTGCTCTAGCTAATATAAAGGTTGATTGCGCTACATGCTGACTGATGCAGGATTCACAAGAACCGCAAGGTTTTTGTAAACTCGATCTCAAATCAAGTAAGACTACCCGCTGAACTTAAGCATATCAATAAGCGGAGGA
>OTU_757
ATGCGATAAGTAATGTGAATTGCAGAATTCAGTGAATCATCGAATCTTTGAACGCACCTTGCGCCCTCTGGTATTCCGGAGGGCATGCCTGTTTGAGTGTCATTAAATTCTCAACTTCAATAGTTTTTATTAACTTATTGAAGCTTGGATGTGGGGGTTTGTTGGCGTCCTTAGATGTTCAGCTCTCCTTAAATGTATTAGTGGAATTCCCGTTTGGTTGGTCCATCTTGGTGTGATAATTATCTACGCTTTGCTTGGTTCAACTGTGTCAGGTGTGCTTAGGCTAGATCCTGGTTGTGATATCGCATTAAGTTGCTTTATCTGATTGTGGGAAATTTATCTGCTTTCTAACCGTCTGTTGTTTCAGACAATTTATTGACTATTTGACCTCAAATCAGGTAGGACTACCCGCTGAACTTAAGCATATCAATAAGCGGAGGACTGAGACT
>OTU_759
GTGCGATATGTAGTGCGATTTGCATGAATCTGTGAGTCATCTAATCTTTGAACGCAACTTGCGCCTTTTACGAGGCATGTTTGTTTGAGTGCCGTAATCCTCTGCAGCAATGCGATTTGACTCTTGTCTTTGTTGACCGAGTTTAAAGGGAGCTAGAGGATGGTCAGTTTGGACTAGTCCGAGTGCTAAGCATTCTTGGGTTAGGCTGGATTGCTCATGTATTACTTTATTTGGCCTCAAATCAAGCAAGACTACCCGCTGAACTTAAGCATATCAATAAGCGGAGGA
>OTU_765
AATGCGATAAGTAATGTGAATTGCAGAATTCAGTGAATCATCGAATCTTTGAACGCACCTTGCACCCTTTGGTATTCCGAAGGGTATGCCTGTTTGAGTGTCATTAAATTCTCAACCTTACAACTTTTTGTGAGTGGTAAGGCTTGGATGTGAGGGTTATTGCTGGCTTCCTTCAGTGCGATGGTCAGCTCCCTTTAAATGTATTAGTGGAATTCTTGTGAATCGTTCACTGAGTGTGATAATTATCTACGCTCTAGATTTACAAAGTCTGCTTATAACCGTCCTTCAGCTGGACAATTTCTTGACAATTTGACCTCAAATCAGGTAGGACTACCCGCTGAACTTAAGCATATCAATAAGCGGAGGA
>OTU_775
ATCGCGATAAGTAGTGTGAATTGCAGAATCCAGTGAATCATCGAGTCTTTGAACGCACCTTGCGCTCCTTGGTATTCCGAGGAGCATGCCTGTTTGAGTGTCTTGAAGTCATCGACACCTCCTGCTTTGCGGCGGGATGGAGGTCGGACGCTGGGGGTGCTTTGCGGCCGCTTGGCGTGCCGCTCCCCTCAAATGCCTTGGTCGGGCCTTGTGGGTTGGAACTCGGTCTTTGGGCGTTGTACCGTCCTCGCTCCGGGCCGAGCGCGTCCCGCAGGATTGTGCCCTTCCGTGGCCACCCCGTACGAGTGTGGTGGCCGGCGAAAAGCCGACATTTCGAAATCTGACCTCAAATCAGGTAGGACTACCCGCTGAACTTAAGCATATCAATAAGCGGAGGACTGAGACTCC
>OTU_777
AATGCGATACGTAATGTGAATTGCAGAATTCAGTGAATCATCGAATCTTTGAACGCACCTTGCGCCCCTTGGTATTCCGAAGGGCACACCCGTTTGAGTGTCGTGAAAACCTCAACCTCCTTGGTTTCTTTTGGAGACCAAAGCAGGCTTGGACTTTGGAGGCCTTTTGCTGGCACCTCTTTTTGAAGGCCAGCTCCTCTTAAACAAATTAGCAGGGTCCTCTTTGCTGATCCTTGACGTGTGATAAGATGTTTCCATGTCTTGGTTTCTGGCTCTGTCACCCTTTGGGACCTGCTTCTAACCGTCTGGACCTTGCGTCGAGACAATGTTCGAGCATGTGCCTCCCTTCTTGGGAAGCTCCCTCGACCCCATGACCCCTTGACCTCAAATCGGGTGAGACTACCCGCTGAACTTAAGCATATCAATAAGCGGAGGACTGAGACGCCAAGGCACA
>OTU_779
AATGCGATAAGTAATGTGAATTGCAGAATTCAGTGAATCATCGAATCTTTGAACGCACCTTGCGCCCCTTGGTATTCCGAGGGGCATGCCTGTTTGAGTGTCTTGAAATCATCAAACCTAACCGGTCTTGTTGCCGGCGCGGTTTGGACTTGGGGGTTCATTGCTGCCGCTCGCGGTGGCTCCCCTTAAATGCATCGGTCGGGCTTTCGTGCGGCTCTGTCCCTTGGCGTTGTATTACCCTCGTCGCTGGATGGCTCGCGATTCTGTGCCCTTCCCTGACTTGCCTCTGGAGTGGCGGTCTTCAACATTTGTGATCTGACCTCAAATCAGGTAGGACTACCCGCTGAACTTAAGCATATCAATAAGCGGAGGACTGAGACTCCAAGGCACAACAGGGGGA
>OTU_781
ATGCGATAATTAGTGTGAATTGCAGAATCCAGTGAATCATCGAGTCTTTGAACGCACATTGCGCCTTTTGGTATTCCGAGAGGCATGCTTGTTTGAGCGTCATTACACTGTCAAAATGGAATTGGAGTTCCAGTGGAGCTCTGAAATGCAGCACGTGAGCATTAAATTTAACCTCACATTGTGCTTTTTTCTCTATTATTTTGACCTCAAATCAAGCAAGACTACCCGCTGAACTTAAGCATATCAATAAGCGGAGGACTGAGACTCCAAGGCACACAGGGGA
>OTU_783
GCGCGAAATGTAGTGTGAATTGCAGAACATTGTGAATCATCGAATCTTTGAACGCACATTGCACCTCCCGTGAGGGAGGTATGCCTGTCTGAGCGTCATCAAGAACCAATGAGTCTCTGGACTTGTGTTGGGCTCCGCATCCGATGCGTTGCCTCGAAGCCATGGTCTAACCTGCGGACGACTCCAATCGGACCTGCCGTGGAAATGACCGTTCTCTCTGTATTTGACCTCAGATCAGGTAAGAAGACCGCCTGAACTTAAGCATATCAATAAGCGGAGGA
>OTU_787
TTGCGATATCTAATGTGAATTGCAGAATTCAGTGAATCATCGAGTCTTTGAACGCACCTTGCGCCCTCTGGTATTCCGGAGGGCATGCCTGTTTGAGTGTCATTAAATTCTCAACCTTGTAAAGCTTGTCTTTGTAAGGCTTGGATGTGGGGGTTTGCTGGTGTCTTTTAAAGACGTTTCCGGCTCCTCTGAAATTCATTAGTTGGTTTTGTCCTTTCTTCTTAACCAAACCTTGGTGTGATAATTATCTACGCTTTGGTGTTAATTGGTTCAAGAGTTTGGGTAGTGCATTAGTTTGTCTCTACCTGCTTACTTAGAGTTTTGCATTAAGTTGCTTTACTTGATCTATCAAGAGTTTCGCATTAAGTTGCTTTACTTGGATAGGAAAGTCTATCGAGTGGCGGTTGCATTAAATTGCTCTGCCTGGATAGCAAGGACATATATGGCTAGCTTTCTAACTGTCTTTGGACACTTATTGACTATTTGACCTCAAATCAGGTAGGATT
>OTU_795
GTGCGAAAAGTGATGCGATTTGCATGCTCTGTGAGTCATCGAATCTTTGAACGCATATGGCACCTGCTAGCCCTGCTAGGAGGTATGCCTGTTTGAGAATCGTCTTTTTATCCCCCTTGGTCGACATCGGGGGACATGGGCCTTCACCAGTGATTGCCTCGAATGCGGCGCGGTTGTGTCGTGAnAGGAnTGATCGGCCAACTGCACTTTGTCAGCGATCTCAAATCAGGCAGGATGACCCGCTGAACTTAAGCATATCAATAAGCGGAGGA
>OTU_797
AACGCGAAATGTGTTATGACATGCAATCTTTGAGAATCAAGAAATTTTTGAACGCACCATGTACCCTGCAAAGGGTATGCTTGTTTGAGTATAGGGAACGAAAATGGAGATTACAATGGTTATTGTTTCTCTCAAATGAATGAATGAATGTGTGACAGAGGAGAAAAAGTTTTGGGATAAATGATCAAGACTTTTTCCCAATGTTATACACAAGCGTGAAATATCACTGTTTCACTCACCTTTAACATCATTACTCATCTCAAATCAAGCAAGATTACCCGCTGAACTTAAGCATATCAATAAGCGGAGGA
>OTU_801
AATGCGATAAGTAATGCGAATTGCAGAATTCAGTGAGTCATCGAATCTTTGAACGCATATTGCGCCCTTTGGTATTCCGAAGGGCATGCCTGTTCGAGCGTCATTATCAACCATCAAGCCTAGCTTGTCGTTGGACCCATTTGCAGCTGTAATATGCAGCAGGTCCGAAAGATAATGACGGCGTCGTGTTTGACCCTAGATGCAACGAGCTTTTTTATAGCACGCATTGAAGTGGTCGGCCGACCCGGTCTTTAACCATCATTTTCTAAGGTTGACCTCGGATCAGGTAGGAATACCCGCTGAACTTAAGCATATCAATAAGCGGAGGA
>OTU_813
AACGCGAAAAGTGTTATGACATGCAAATCTTGAGAATCATGACTATTTGAACGCACCATGTACCGGAATGTGAATTTCGGTGTGTTTGTTTGAGAACATTTTTTTACTGGTTGTTGGGGCTTACGTGATAGTTGCCCTGAAAAGCATGAACTGGTGAGACGATGTTCGTGTTCTGGGATAAATGAACAGCGCACGTGCATCATCCTAACCCTAAGAGTGATCTATCTATTAAATCACCCAATTTCATCAATTGTCTCAAATCAAACAAGATTACCCGCTGAACTTAAGCATATCAATAAGCGGAGGA
>OTU_823
AATGCGATACTTGGTGTGAATTGCAGAATCCCGTGAACCATCGAGTTTTTGAACGCAAGTTGCGCCCAAAGCCATTAGGCTAAGGGCACGTCTGCCTGGGCGTCACGCATCACGTCGCCCCAACCCCAATGCCTACCTAGCTGGATATTGCAGGAGTTGGGGCGGAAATTGGCCTCCCGTCCACGACTGTGTGTGGTTGGCCCAAAAAAAAAGAGTTCTTGACGACGGACGTCACGACAAGTGGTGGTTGAAAGACCTCTTGCGTCATGTCGTGAGGCACCGAGTCTCTGGCGAGCTCTGACCGTGACCCTGTGCACCTTCTTTCGGGACGGTGCTTCGACCGCGACCCCAGGTCAGACGGGATTACCCGCTGAGTTTAAGCATATCAATAAGCGGAGGACTGAGACTCCAAGGCACACAGGGGA
>OTU_825
ATGCGATAAGTAATGTGAATTGCAGAATTCAGTGAATCATCGAATCTTTGAACGCACCTTGCGCCCTTTGGCATTCCGAAGGGCACACCCGTTTGAGTGTCGTGATATTCTCAAACCTTCTTGGTTTCTTGACTAAGAAGGCTTTGGACTTTGGAGGCTTTTGCTGGACCTTCCCTTGTTGAAGCCAGCTCCTCTTAAATGAATTAGTGGGGTCTGCTTTGCTGATCCTTGACGTGATAAGATACTTTCTACGTCTTGGGTTTTTGCAAACCTGCTTCTAACTGTCTCGTCGGAGACTGAACTCATATATATTAAACTCTTGACCTCAAATCGGGTGAGACTACCCGCTGAACTTAAGCATATCAATAAGCGGAGGA
>OTU_835
GGGCGAAACGTAGTGTGAATCGCAGACTGTGAATCATTGAGTATTTGAACGCATCCTGCGTCCCTCGGGACATGGTGGGGCGAGGTGGTGCAGACCCGTGGGGCATAAGATGGCCCGGAGACGGCCGCGGTTGCGGTCGAGAAGCGCACAAAGAGTGGGTGGAGCGCTGGCGCAAGCTGGGCGACACACGAACGCAAAAGCCACTCGACCCACCAAGACTACCCGCTGGATTTAAGCATATCAATAAGCGGAGGA
>OTU_837
TTGCGAAAAGTAATGTGAATTGCATAATTCCGTGAATCATCAAATCTTTGAACGCACCTTGCGCTCGGTGGAACTCTGCCGAGCATACCTGTTTGAGCAATATATTACCAATCACTGTCATGGTGGACTTGGGTCCTTTAGACGGATCCGAATAACATTCTTCTTGGTGGAGCTAGTCCCTCGGGAATAACCATCAACCTCAAGACAATTATTCTCAAATCAGGTAGGATCACCCGCTGAACTTAAGCATATCAATAAGCGGAGGA
>OTU_841
ATCGCGAAAGTTAGTGTGAATTGCAGGACACGCTGAGTATTTTATGTTTGAACGTAAATTGTGGCCAAATCTTGTTTATTTGGTCTCGTTAGTCTGAGGGATATTTTTTAGCAATTAATGTTAGCGTCTTCTACGTCATGCGTAGAGTCGCTTTATCTGTACGTTGATATCATAGAGAATACTATGTGTTCTATGTATTATGAAAAATTTATCCTCAGTATTAGCGAGTTGACCCGCTGAATTTAAGCATATCAATAAGCGGAGGACTGAGACTCCAAGGCACAC
>OTU_843
ATGCGATAAGTAATGTGAATTGCAGAATTCAGTGAATCATCGAATCTTTGAACGCACCTTGCGCCACGTGGTATTCCACGGGGCACGCCTGTTTGAGTGTCACGTTAACCATCGCGTCGCGAATGTAACAGTTTGCGGGGCGGATTTGGGTGTTGCCGTAGTTGGCTCGCCTCGAAATGCATTAGCTGTCTAAGGACCGCGCCGTTGGTGTGATAATTACTTTGCGCCGTTGGTGTTGGACTGGGCGATGGCTTATAAACAGTCCGCAAGGACAATATCTTAATGCCTTGGCCTCAAATCAGGTGGGACTACCCGCTGAACTTAAGCATATCAATAAGCGGAGGACTGAGACTCCAAGGCACACAGGGGA
>OTU_845
AGGGCGAAAGCGATGTGAATTGCAGTGGATCATCGAGTTCTCGAACGCAGAATGCATTAGTGCGGTTCTTAGGGTGGAATGATATGTTGTGTGTTAGATGCAGTGTTTTACAATGTATCTAGGATGACAATGGAATGGCAGAGCGGTAGCCTGCTGGAGGGAGAAGAGATGAAAACAAGAACATCACCTGAGAGCCGTAGGGTTACGCGCTGAACTTAAGCATATCAATAAGCGGAGGACTGAGACTCCAAGGCACACAGGGGATAGG
>OTU_867
ATGCGATAAGTAATGTGAATTGCAGAATTCAGTGAGTCATCGAATCTTTGAACGCACATTGCGCCCTCTGGTATTCCGGGGGGCATGCCTGTTCGAGCGTCATTACAACCCTCAAGCTCTGCTTGGTGTTGGGCGTCGCCATCCGTGGCGCGCCCCAAAGTCAGTGGCGGCGCCGTCCCGGCTCCAAGCGCAGTAGCACTCCTCTCGCTTCTGGGACCTGGGCGCGCGCTAGCCAGCAACCCACACTACTCAAAGGTTGACCTCGGATCAGGTAGGGATACCCGCTGAACTTAAGCATATCAATAAGCGGAGGACTGAGACTCCAAGGCACA
>OTU_873
ATGCGATACGTATTGTGAATTGCAGAATTCAGTGAATCATCGAATCTTTGAACGCACATTGCACTCCCTGGCATTCCGGGGAGTATGCCTGTTTCAGCATCATAAGCACCATCGAAAACCCGCCGAGAGGTGTGGAATTCGGATCTGGGCCTGCGAGGGGGTTGGTGGACAACAACAGCTCCCGCGCCGGCCTGAAATAGAGTCGCGTCGCGCAACCAGGTGGAGAGGAGAGGACGCGGGGGATCAAACCTCGCTTTCCTCCGATCCCCAACGTCAAAGGCGTCATAGTTGGCCGCACCGTGGTCATCTTTCGCCGATGTTGGTGGTGGCGACGGAGGAACCAAACCCCATTTCAAAGACTTGATCTGAAATCAGGCAGGATCACCCGCTGAACTTAAGCATATCAATAAGCGGAGGACTGAGACTCCAAGGCACGACAGGGGAT
>OTU_879
AGTGCGATATGTAGTGCGATTTGCATGAATCTGTGAGTCATCTAATCTTTGAACGCAACTTGCGCCTTTTACGAGGCATGTTTGTTTGAGTGCCGCAATTCTCTGCAGCAATGCGATTTGATTCGAGTCTTTGTTGACCGAGTTTAAACAAAGCTAGAGGATGGTCAGTTGAGACTAGTCCGAGTGCTAAGCATTCTTGGGTCTAGTTGAGATTGATTGTTAAATCTAACTATTCTATTTGGCCTCAAATCAAGCAAGACTACCCGCTGAACTTAAGCATATCAATAAGCGGAGGACTGAGACGCCAAGGCACAC
>OTU_889
ATGCGATAATTAATGTGAATTGCAGAATTCAGTGAATCATCGAGTCTTTGAACGCACATTGCGCCCCCTGGTATTCCGGGGGGCATGCCTGTCCGAGCGTCATTGCTGCCCTCAAGCCCGGCTTGTGTGTTGGGCCCTGTTCCCCCGGGAACAGGCCCGAAAGGCAGTGGCGGCACCGCGTCCGATCCTCGAGCGTATGGGGCTTTGTCACCCGCTCTGTAGGCCCGGCCGGCGCCTGCCGACCCTCAACATCTTTTTTTCAGGTTGACCTCGGATCAGGTAGGGATACCCGCTGAACTTAAGCATATCAATAAGCGGAGGA
>OTU_891
AGTGCGATATGTAGTGCGATTTGCATGAATCTGTGAGTCATCTAATCTTTGAACGCAACTTGCGCCTTTTACGAGGCATGTCTGTTTGAGTGCCGTAAACCTCTGCAGCAATGCGATTTGACTTTTGTCTTTGTTGACTGAGTTTAAAGTGAGCTAGAGGATGGTCAGTTTAGACTAGCCCGAGTGCTAAGCATTCTTGGGTCTAGATTTAGATTGCTCATTATGTATTTTTATTTGGCCTCAAATCAGGCAAGACTACCCGCTGAACTTAAGCATATCAATAAGCGGAGGACTGAGACGCC
>OTU_897
ATGCGATAAGTAATGCGAATTGCAGAATTCCGTGAGTCATCGAATCTTTGAACGCACATTGCGCCCGCCAGCATTCTGGCGGGCATGCCTGTTCGAGCGTCATTTCAACCCTCAGGCCCTGCCTGGTGTTGGAGGACTGCGCATGCAGCCTCCCAAAGACAGCGGCGGCGGCGCCCCAAAACCGAACGCAGTAGTTACCTCTCGTTCTGGGTCTGGGTCGTTGTCCTGCCGGAAAACCCCCTCTTTTACATGGTTGACCTCGAATCAGGTAGGAATACCCGCTGAACTTAAGCATATCAATAAGCGGAGGA
>OTU_909
ATGCGATAAnTAATGTGAATTGCAGAATTCAGTGAATCATCGAGTCTTTGAACGCACATTGCGCCCCCTGGTATTCCGGGGGGCATGCCTGTCCGAGCGTCATTACTGCCCTCAAGCCCGGCTTGTGTGTTGGGCCCTGCTCCCCCGGGGGCAGGCCCGAAAGGCAGTGGCGGCACCGCGTCCGGTCCTCGAGCGTATGGGGCTTTGTCACCCGCTCTGTAGGCCCGGCCGGCGCTTGCCGACCCCCATCAATCTTTTTTCAGGTTGACCTCGGATCAGGTAGGGATACCCGCTGAACTTAAGCATATCAATAAGCGGAGGA
>OTU_911
ATGCGATACTTGGTGTGAATTGCAGAATCCCGTGAACCATCGAGTTTTTGAACGCAAGTTGCGCCCAAAGCCATTAGGCCGAGGGCACGTCTGCCTGGGCGTCTCGCATCGCGTCGATCCCCACCCTGTGCCCTACTCGTGGCACGGGTGTATGGGAGCGGATATTGGCCCCCCGTGCGCGCCAGTGTGCGGTCGGTCTAAAAAATGAGTCCCCAGCGACGGACGTCACGACAAGTGGTGGTTGACAAACCGTTGCGTCCTGTCGTTAACGTCCCCGTCGCTACGGGTTGGCTCGTATGACCCTGAAAAGCACCGTTCTACGGTGCCTCGACCGCGACCCCAGGTCAGGCGGGATTACCCGCTGAGTTTAAGCATATCAATAAGCGGAGGACTGAGACTCCAAGGCACACAGGGGAT
>OTU_913
ATGCGATAAGTAATGTGAATTGCAGAATTCAGTGAATCATCGAATCTTTGAACGCACCTTGCGCTCCTTGGTATTCCGAGGAGCATGCCTGTTTGAGTGTCTTGAAGTCATCAACCCCTCCCGTTTCGTGCGGAGAGGTGAGTTGGAGCTGGGGGCTTGCGGCCGAAAGGTCGCTCCCCTCAAATGCTTCGGTTGGGCCTGTGGGTCAAACTCGGTTGGGCGTTGTAACAACCTCGCTCTTGTCTGAGACATTCCCCTCTGTTTGTGCCCTTCCACGACCTGCCTTCATGAGTGGCGGTCAAAAAACAACTTTGAAATCTGACCTCAAATCAGGTAGGACTACCCGCTGAACTTAAGCATATCAATAAGCGGAGGACTGAGACTCCAAGGCACA
>OTU_917
AGCGCGATAGGTAATGCGAATTGCAGAATTCAGCGAGTCATCGAATCTTTGAACGCACATTGCGCCCCGTGGCATTCTACGGGGCATGCCTGTCCGAGCGTCATTCCACCCTCTCGAGCGCCTGCTCGGTATTAGGTAAGGCCGCCGTGGCCAGCCGTAAAGTCAGCAGCGGTGCTACCGTGACCCTGAGCGTAGTATATATATCCTGCCGCTCTAGCGTCCAGTAGTCCCTTGCTAGAAGCTTCATAGCTTGACCTCGGATCAGGTAGGGCTACCCGCTGAACTTAAGCATATCAATAAGCGGAGGACTGAGACTCCAAGGCACACAGGGGAT
>OTU_921
ATGCGATAAGTAATGTGAATTGCAGAATTCAGTGAATCATCGAATCTTTGAACGCACATTGCGCCCACCAGCATTCTGATGGGCATGCCTGTTCGAGCGTCATTTCAACCCTCAGGCTCCGCCTGGTGTTGGGGCCCTGTGTTTCTACAGGCCCCGAAAGACAGTGGCGGGCTCCGTAGGACCCCGAGCGTAGTACATCTCTCGCTCCGGGCGTTCGCGGCTCCCAGCCGTCAACCCTATTTTATACTATAAAGTTGACCTCGGATCAGGTAGGAATACCCGCTGAACTTAAGCATATCAATAAGCGGAGGA
>OTU_935
AGCGCGAAATGTAATGTGAATTGCAGAACATTGTGAATCATCGAATCTTTGAACGCACATTGCGCCTCCCGTTAATGGGAGGCATGCCTGTCTGAGCGTCATTTAAAACCATGACCCTTTGGGTTGTATTGGGACTCGTCTTCCGACGTATCCTCAAAGTCATCGTGTCTGAAAGCGGACGAGATCCATTAGGACAGAACGTTTGAGGACCCTAAACTCTCTGACTTGACCTCAGATCAGGTAGGACTACCGCCTGAACTTAAGCATATCAATAAGCGGAGGACTGAGACTCCAAGGCACACAGGGGATAGG
>OTU_941
ATGCGATAAGTAATGTGAATTGCAGAATTCAGTGAATCATCGAATCTTTGAACGCACATTGCGCCCCTTGGTATTCCGGGGGGCATGCCTGTTCGAGCGTCATTACAACCCTCAAGCTCTGCTTGGTGTTGGGCGTCACCAGCCTTGGTGTGCCCTAAAATCAGTGGCGGCGCCGTCTGGCTCTAAGCGTAGTAATACTTCTCGCTACAGGGTCCAGCCGTCCACCCGCCAGAACCCCTAATTTTCTTAGGTTGACCTCGGATCAGGTAGGGATACCCGCTGAACTTAAGCATATCAATAAGCGGAGGA
>OTU_945
ATGCGATACGTAATGTGAATTGCAGAATTCAGTGAATCATCGAATCTTTGAACGCACCTTGCGCCCCTTGGTATTCCGAGGGGCACACCCGTTTGAGTGTCGTGAACATCCTCAACCTTCTTGGTTTCTCAACCGGGGAAGGCTTGGACTTTGGAGGTTTTCCCTTGCTGGCCTTCCTTTGAAGCCAGCTCCTCCTAAATGGATTAGTGGGGTCTGCTTTGCCGATCCTTGACGTGATAAGCGTGCTTCTACGTCTTGGGTTTCGCGCTGCCTCGGCCTGGAACCCGCTTCCAACGGTCTCTCTTTTGAAAGCGATCTTAGAACCTTGACCTCAAATCGGGTGAGACTACCCGCTGAACTTAAGCATATCAATAAGCGGAGGACTGAGACGCCAAGGCACACAGGGGAT
>OTU_947
ATGCGATACGTAGTATGACTTGCAGCCTTCGTGAATCATCGAATCTTTGAACGCACATTGCACCCCGTGGCATTCCGCGGGGTATGCCTGGCTGAGCGTCTTTTCTCCCTCAACACTGTTGGCGATGTGGCTGGAACCCACCACGAAAGAGAAAACCAGAGAGCAACACGCATTTCTCTGGGACGCAACGTAGACCTCAGCTCAGGTAGGAGGACCCGCTGAACTTAAGCATATCAATAAGCGGAGGA
>OTU_955
GCGCGAAATGTAGTGTGAATCGCAGAACATTGTGAATCATCGAATCTTTGAACGCACATTGCGCCCCCAGTAACTTGGAGGCATGCCTGTCTGAGCGTCATTTAAAACCATAGACCCGCATGGGTTTGTATTGGGTATCGCCTCCTGGCGTAGCCTCAAAGACATTGGTCTTATACGCGGACAAGCTCCATTAGGACAGACCGTGTTGGGACTCTAAACATCTGACTTGACCTCAGATCAGGTAGGACTACCGCCTGAACTTAAGCATATCAATAAGCGGAGGA
>OTU_957
ATGCGATAAGTAATGTGAATTGCAGAATTCAGTGAATCATCGAATCTTTGAACGCATATTGCACCCTCTGGTATTCTGGGGGGTACACCTGTTCGAGCGCCAGTACAACCCTCAAGCTCTGCTTGGTGTTGGGGACTGTTTTAGTGACAGCCCCGAAACTTCTAGGCGCCTTCCCTCTTGTCTTGGTGCAGCGGGCTTACGCAGGCACTAAAAGATAGTGGGAGAGCCGCCAAATTTACCTTATGGTTGGCCTCGGATCAGGTGGGGATACCCGCTGAACTTAAGCATATCAATAAGCGGAGGACTGAGACTCCAAGGCACACAGGGGATAGG
>OTU_969
GCGCGAAATGTAGTGTGAATTGCAGAACATTGTGAATCATCGAATCTTTGAACGCACATTGCACCTCTCGTGAGGGAGGTATGCCTGTCTGAGCGTCATCAAAAACCAATGGACCTCTGGGTTCGTGTTGGGCTCCGCATCTGGTGCGTTGCCTCAAAGTCATGGTCTAACCTGTGGACGAGCTCCTCTTGGACCTGCCGTGGAAACGACCGTTCTCTCTGTATTTGACCTCAGATCAGGTAAGAAGACCGCCTGAACTTAAGCATATCAATAAGCGGAGGA
>OTU_971
ATCGCGATAAGTAGTGTGAATTGCAGAATCCAGTGAATCATCGAGTCTTTGAACGCACCTTGCGCTCCTTGGTATTCCGAGGAGCATGCCTGTTTGAGTGTCTTGAAGTCATCGACCCCTCCCGTTTTGCCGCGGGAAGGGCGTCGGATGTTGGGGTGCTTGCGGTCGCTTTGGTGCTCCGCTCCCCTCAAATGCGTTGGTTGGGCCTTGTGGGTTTTGAACTCGGTCTCTGGGCGTTGTACCGTCCTCGCTCCGTGCCCGAGTGCGTCCTGCATGACTGTGCCCCTCCGTGGCCTCCCTCCCGTGTGGTGGCCGGCGAAAGCCGCTTCATTTGAAATCTGACCTCAAATCAGGTAGGACTACCCGCTGAACTTAAGCATATCAATAAGCGGAGGACTG
>OTU_979
CATGCGATAAGTAATGTGAATTGCAGAATTCAGTGAACCATCGAATCTTTGAACGCATCTTGCGCCCTGGGGTATTCCCCAGGGCATGTCTGTCTGAGTGTCATTCGAACTCTCAAGGCTCCTTTCCCTTAACGGGGTGAGGGTGCTTTGGATCGTGGGCGCTTGCCGGCCTGGTCGGCTCGCCTTAAATTGAATGTGGCGGCCTTCTCTGAAGCCTTGTGCGGGTTTGACCCGGAGTGATAGAAGTCTTTCGAGATCTCTGGGGAGTCCACCTGACGGTGGGCGCCTGCCGGGGTGGGAGCGGTTGCCTAGTTAGACTCGTCTGACGTTTTCGACCTCAGATCAGGCAGGACTACCCGCTGAACTTAAGCATATCAATAAGCGGAGGACTGAGACTCAAGGCACACA
>OTU_981
ATGCGATAAGTAATGTGAATTGCAGAATTCAGTGAATCATCGAATCTTTGAACGCACATTGCGCCCGCTGGTATTCCGGCGGGCATGCCTGTTCGAGCGTCATTATGACCAATCAAGCTCTGCTTGGCCTTGGGGCCCGCTGTACCGGCGGCCCTTAAAATCAGTGGCGGTGCCGTCTGGCTCTAAGCGTAGTACATACTCTCGCTATGGACGCCTGGCGGATGCTTGCCAGCAACCCCTAATTTTATCAAGGTTGACCTCGGATCAGGTAGGGATACCCGCTGAACTTAAGCATATCAATAAGCGGAGGACTGAGACTGAAGGCACACAGGGGGA
>OTU_983
ATGCGATAAGTAATGTGAATTGCAGAATTCAGTGAATCATCGAGTTTTTGAACGCACACTGCGCCCCTTGGTATTCCGGGGGGCATGCCCGTTCGAGCGTCATTTCACCAATCAAGCCTGGCTTGGTATTGGGCCGCGGGGGCGACCCGGGCCTCAAAGTCGTCGGCTGGAAAGCTCCGATCTCAGCGTCGTGATCATCAATTCGCTACGGAGAGGGGCGGTCTGCGCCGTGAAATCCATCACAGGTTGACCTCGGATCGGGTAGGAATACCCGCTGAACTTAAGCATATCAATAAGCGGAGGA
>OTU_995
ATGCGATAAGTAATGTGAATTGCAGAATTCAGTGAATCATCAAATCTTTGAACGCACATTGCGCTCTCTGGTATTCCGGAGAGCATGCCTGTCTGAGCGTCATTGCACCGTTTGCGCTTTGCGCAGTGTTGGGCGCAGCCTGTCCAGGCTCGCCTCAAATCCAGTGGCAGCACTTCAGAGCCCCTACGCGCAGTGATGACCGCCGCCGGCGGTGCCCTGTGGGTGCTAGCTAGTCCAACCCCCCGAACCTGCTAGGTTGACCTCAGATCAGGCAGAGATACCCGCTGAACTTAAGCATATCAATAAGCGGAGGA
>OTU_1001
AATGCGATAAGTAATGTGAATTGCAGAATTCAGTGAATCATCGAATCTTTGAACGCACATTGCGCCCCTTGGTATTCCGAGGGGCATGCCTGTTCGAGCGTCATTACAACCCTCAAGCACAGCTTGGTATTGGGCTCCGCTGTATCCCAGCGGGCCTTAAAATCAGTGGCGGCGCCACCGAGGCCCTGAGCGTAGTAAATCTCCTCGCTATAGGGACCCGGTGGACGCTGGCCAGCAACCCCCAACTTTTCTAAGTTTGACCTCGGATCAGGTAGGGATACCCGCTGAACTTAAGCATATCAATAAGCGGAGGACTGAGACTCCAAGGCACACA
>OTU_1005
ATGCGATAAGTAATGTGAATTGCAGAATTCCGTGAATCATCGAATCTTTGAACGCACATTGCGCCCCCTGGCATTCCGGGGGGCATGCCTGTCCGAGCGTCATTTCTGCCCTCAAGCACGGCTTGTGTGTTGGGTGTGGTCCCCCCGGGGACCTGCCCGAAAGGCAGCGGCGACGTCCGTCTGGTCCTCGAGCGTATGGGGCTTTGTCACTCGCTCGGGAAGGACCTGCGGGGGTTGGTCACCACCACATTTTACCACGGTTGACCTCGGATCAGGTAGGAGTTACCCGCTGAACTTAAGCATATCAATAAGCGGAGGA
>OTU_1017
ATGCGATACGTAATGGAAATTGCATACGTGAGTCATCGAATCTTTGAACGCACATTGCGCCTTGTGGTATTCCGCAGGGCATGTGGGGTTGAGCGTCATTTACAAAACAGTATCTGTGTTGCGGTTTCCGCTAAATTCATGGCAAGCACATTGAAATACAAAGTGCTGTAGCTCTTGGTACACACAACTTTGACCTCAGCCCCACAGGAGTACCCGCTGAACTTAAGCATATCAATAAGCGGAGGACTGAGACTCCAAGGGCACACAGGGGGATAGG
>OTU_1023
ATGCGATAAGTAATGTGAATTGCAGAATTCCAGTGAnTCATCGAATCTTTGAACGCACATTGCGCCCTTTGGTATTCCGAAGGGCATGCCTGTTCGAGCGTCATTATCACCCCTCAAGCCCCGTGCTTGGTGTTGGACGGCCGGTCGAGCGATCGACCCCTCCTAAAGACAATGACGGCGGCCTGTGGTTCCCCCGGTACACTGAGCTTTTTAACTGAGCACGTATCGGACAAGGGCGCCCGGGTCACGGTCCTCTCCCGTAACGGGAAACACTTTTTACTAAGGTTGACCTCGGATCAGGTAGGAATACGCGCTGAACTTAAGCATATCAATAAGCGGAGGA
>OTU_1027
GTGCGATATGTAGTGCGATTTGCATGAATCTGTGAGTCATCTAATCTTTGAACGCAACTTGCGCCTTTTACGAGGCATGTTTGTTTGAGTGCCGTAATCCTCTGCAGCAATGCGATCTGACTCGAGTCTTTGTTGACCGAGTTTAAACAAAGCTAGAGGATGGTCAGTTTGGACTAGTCCGAGTGCTAAGCATTCTTGGGTCTGGGACAGATTGGTCATTAAATCTATCTTTTTTATTTGGCCTCAAATCAAGCAAGACTACCCGCTGAACTTAAGCATATCAATAAGCGGAGGA
>OTU_1033
ATGCGATAAGTAATGTGAATTGCAGAATTCAGTGAATCATCGAATCTTTGAACGCACATTGCGCCCGCCGGTATTCCGGCGGGCATGCCTGTTCGAGCGTCATTTCAACCCTCAGGCCTCGCCTGGTGTTGGGGCTCCTGCGCACCGCAGGCCCTCAAAGGCAGCGGCGGGTGCGCCTACGAACCGAACGCAGTAGTTTTCTCTCGTTCTGGTCGCGCGGGCGTGCTCCGGCCGTTAAACCCCCCCGTTTTTCCAATGGTTGACCTCGGATCAGGTAGGAATACCCGCTGAACTTAAGCATATCAATAAGCGGAGGA
>OTU_1037
ATGCGATAAGTAATGTGAATTGCAGAATTCAGTGAATCATCGAATCTTTGAACGCACATTGCACCCTCTGGTATTCCGGGGGGTATGCCTGTTCGAGCGTCATTACAACTCTCAAGCTCTGCTTGGTATTGGGTGTCACCTGGCAATTGTGGTGCGCCTCAAAATCAGTGGCGGTGCCATTTGGCCTCAAGCGTAGTAAAATTTCTCGCTTTGGAGGTTTTGATGTGCACTTGCCAGCAACTACCTCTTTTAATGGTTGACCTCGGATCAGGTAGGGATACCCGCTGAACTTAAGCATATCAATAAGCGGAGGA
>OTU_1039
ATGCGATAAGTAATGTGAATTGCAGAATTCAGTGAATCATCGAATCTTTGAACGCACATTGCGCCCCTTGGTATTCCGGGGGGCATGCCTGTTCGAGCGTCATTTCAACCCTCAAGCCTAGCTTGGTCTTGGGCTCTGCCGGCAACGGCTGGCCTTAAAATCAGTGGCGGTGCCATCGAGCTCTACGCGTAGTAATTAAACCCTCGCGTGTGAGTCTTGGTGGATGCTTGCCAGCAACCCCCAATTTTCTATGGTTGACCTCGGATCAGGTAGGGATACCCGCTGAACTTAAGCATATCAATAAGCGGAGGA
>OTU_1041
ATGCGATACGTAATGTGAATTGCAGAATTCAGTGAATCATCGAATCTTTGAACGCACATTGCGCCCCTTAGTATTCTAGGGGGCATGCCTGTTCGAGCGTCATTACAACCCTCAAGCTCTGCTTGGTATTGGGCCGTGCCGGTTAGGCAGGCCTCAAAATGAGCGGCAGGACTCGTATCAGACCTGAGCGTAGTAATTCTTTCTCGCTTTGGGGACGGTGCGGCCTCGCCAAACACCATATTTTTTACAGGTTGACCTCGGATCAGGTAGGGTTACCCGCTGAACTTAAGCATATCAATAAGCGGAGGACTGAGACTCCAAGGCACA
>OTU_1045
AATGCGATAAGTAATGCGAATTGCAGAATTCCAGTGAGTCATCGAATCTTTGAACGCACATTGCGCCCTTTGGTATTCCGAAGGGCATGCCTGTTCGAGCGTCATTATCACCCCTCAAGCCCCTGTGCTTGGTGTTGGACGGCTTCGGTCGAGTAACGTCGACCCCTCCTAAAGACAATGACGGCGGCCTGTGGAACCCCCGGTACACTGAGCTTTTAACCGAGCACGTATCGGATGAGGGTGCCCAGGACACGGTCCTTCCTCCCTTCAGTGGGATAAGTTTTCTAAGGTTGACCTCGGATCAGGTAGGAATACGCGCTGAACTTAAGCATATCAATAAGCGGAGGA
>OTU_1051
AGTGCGATATGTAGTGCGATTTGCATGAATCTGTGAGTCATCTAATCTTTGAACGCAACTTGCGCCTTTTACGAGGCATGTTTGTTTGAGTGCCGTAATCCTCTGCAGCAATGCGATTTGACTCTCGTCTTTGTTGACCGAGTTTAAACGGAGCTAGAGGATGGTCAGTTTGGACTAGACCGAGTGCTAAGCATTCTTGGGCCTAGGCTAGATTGCTCATTAATCTATCTTAATTTTGGCCTCAAATCAAGCAAGACTACCCGCTGAACTTAAGCATATCAATAAGCGGAGGA
>OTU_1057
AATGCGATACGTAATGTGAATTGCAGAATTCAGTGAATCATCGAATCTTTGAACGCACCTTGCACCCCTTGGTATTCCGAGGGGTGCACCCGTTTGAGTGTCGTGAACACCCTCAACCTCCTCGGTTTTATCGACCAAGGAAGGCTTGGACTTTGGATGTTGCTGGCCTAGCCAGCTCCTCCTAAATGAATTAGTGGGGTCCGTTGTGCCGATCCTCGACGTGATAAGTACGCTTCTACGTCTCGGCGTTGGCCCGGAATCCTGCTTCCAATCGTCTTTGAATGGAGACAAACGGTTCGAGTTTGTGACTCGAGCCTTATATAAACCTTGACCTCAAATCGGGTGAGACTACCCGCCGAACTTAAGCATATCAATAAGCGGAGGACTGAGACTGCCAAGGCACACGGAnACGGGGATAGG
>OTU_1063
AGTGCGAAATGTAATGCGATTTGCATGAATCTGTGAGTCATTTAATCTTTGAACGCAACTTGCACCCAGAATATAATATGGGTATGTTTGTTTGAGACGGCACACTGGAAATGGACATGAACACTACGGTCTAGAGTTGGCCATGAACACTACGGTCTTGGCTCAATATCAGCACGCTACTATGGTTGTTGGTGGGTTTGTTAGAGCTAGAGACTTTGTCTTGTCTTTTCGAAGCAAAATCAGCAGCACACAAATATCAGCTAAGCGTCTCAAATCAAGCAAGATTACCCGCTGAACTTAAGCATATCAATAAGCGGAGGA
>OTU_1065
CTACGTTAAACGGTGTGAATTGCAGAACACGCAGAACACTGGAACTTTGAACGCACATGGCAGGTTAGTGTGATAACTAACCTTTGTCTGTGTGAGGGTTGTTTTCAGAGAATGAAGGCTACTTTTGAAGAGCGGGGAGGTTGCCTGTCGAACGAGTGACATGCCCGCTGATGGCGTTGGAAACACACTTGTGTTGCGCCTCTGACCAGCGTCGGAGGTTAACGGCAACTGGACGAGTGTGGGCTGGGGTTTGCTGGAGTTGCACGCTGTCGAAGGCGTAGGCAGAAACAGTGGACCTAGGCTGTGTGTGTCTTTCTCACAACCTCACATCAGGCAAGAGTACCCGCTTAATTTAAGCATATCAATAAGCGGAGGA
>OTU_1067
GCGCGCAGCGCGAAATGTAGTGTGAATTGCAGAACATTGTGAATCATCGAATCTTTGAACGCACATTGCACCTCTCGCAGGGGAGGTATGCCTGTCTGAGCGTCATTGAAACCAATAAACCCTCACTGGGTTTGTGATGAGCTCTGCATGGAAGTGCACTGCTTTGAATCGATGGTCTAACCTGCGGACGAGCTCCTCTTGGACCTGCCGTGGAAACGACCGTTCTCTCTGTATTTGACCTCAGATCAGGTAAGAAGACCGCCTGAACTTAAGCATATCAATAAGCGGAGGACTGAGACTCCAAGGCACACAGGGGATAGG
>OTU_1071
AATGCGATACTTGGTGTGAATTGCAGAATCCCGTGAACCATCGAGTTTTTGAACGCAAGTTGCGCCCGAAGCCATTAGGCCGAGGGCACGTCTGCCTGGGCGTCTCGCATCGCGTCGATCCCCACCCCGTGCCCCACTCGTGGCACGGGCGCTCGGGGGCGGATATTGGCCCCCCGTGCACGCCAGTGTGCGGTCGGCCTAAAAGATGAGTCCCCGGTGACGGACGTCACGACAAGTGGTGGTTGAAGAACCGTTGCGTCCTGTCGTTAACGTCCCCGTTGCAACGGGCTGGCTCGTGTGACCCTGAAAGCATCGTTTCCACGGTGCCTCGACCGCGACCCCAGGTCAGGCGGGATTACCCGCTGAGTTTAAGCATATCAATAAGCGGAGGACTGAGACTCCAAGGCACACAGGGGAT
>OTU_1075
ATGCGATAAGTAATGTGAATTGCAGAATTCAGTGAATCATCGAATCTTTGAACGCACCTTGCGCCCCTTGGCTATTCCGAGGGGCATGCCTGTTTGAGTATCATGAACACCTCAACTCTCACGGTTCGCCGTGATGAGCTTGGAGTCTGGAGGTTTTGCTGGTCTCTGGTCAGCTCCTCTCAAATGAATCAGCTTGCCGGTATCTGGTGGCATCATGGGTGTGATAACTATCTACGCTCAGGACCGTCTGCCAGGTAACCTCCAGCGATGGAGGTTTGCTGGGGCTCACAAACGTCTCTCTTCAGTGGGGACAGCTTTTGAACGTTCGATCTCAAATCAGGTAGGACTACCCGCTGAACTTAAGCATATCAATAAGCGGAGGA
>OTU_1085
GCGCGAAATGTAGTGTGAATTGCAGAACATTGTGAATCATCGAATCTTTGAACGCACATTGCACCTCTCGCAGGGGAGGTATGCCTGTCTGAGCGTCATTGAAACTCATAGGCCCTTGTCTGGGTCTGTCCTGGGCTCCGCAAGTAGTTGCGCCGCCTCGAAGCCATGGTCTAACCTACGGACGAGCTCCATTCGGACCTGCCGTGGAAGTTGACCCCCCTCTCTGAATTTGACCTCAGATCAGGTAGGAAGACCGCCTGAACTTAAGCATATCAATAAGCGGAGGA
>OTU_1089
AATGCGATAAGTAATGCGAATTGCAGAATTCAGTGAGTCATCAAATCTTTGAACGCACATTGCGCTCCCTGGTATTCCGGAGAGCATGCCTGTCTGAGCGTCATTGCACCGCTTGCGCTCTGCGCAGTGTTGGGCGCAGCCTGTCTAGGCTCGCCTCAAATCTAGTGGCAGCACCTCAGAGCTCCTACGCGCAGTGATGACCGCCGCCGGCGGCGCCCTGCAGGTGCTAGCTAGTCCAACCCCCGAACCTGTTAGGTTGACCTCAGATCAGGCAGAGATACCCGCTGAACTTAAGCATATCAATAAGCGGAGGACTGAGACTCCAAGGCACACAGGGGA
>OTU_1111
ATGCGATAAGTAATGTGAATTGCAGAATTCAGTGAATCATCGAATCTTTGAACGCACATTGCGCCCTCTGGTATTCCGAGGGGCATGCCTGTTCGAGCGTCATTACAACCCTCAAGCTCAGCTTGGTATTAGGCTTCACCCGTAAGGGCGGGCTATAAAATCAGTGGCGGTGCCATTCGGCTTCAAGCGTAGTAATTCTTCTCGCTTTGGAGGACCGGTTGAGTGCCTGCCAACAACCCCAATTTCATCAAAGGTTGACCTCGGATCAGGTAGGGATACCCGCTGAACTTAAGCATATCAATAAGCGGAGGA
>OTU_1113
CATGCGATAATTAATGTGAATTGCAGAATCCAGTGAATCATCGAGTTTTTGAACGCACATTGCGCCTTTTGGTATTCCGAGAGGCATGCTTGTTTGAGCGTCATTACAATGTCAAATGGAATTGGAGTTCCAGCGGAGCTCTTAAATGCAAGCACGTGAGCATTAAACTTTCTCACAATTGTGCTCTTACCAATTCTTTGACCTCAAATCAAGCAAGACTACCCGCTGAACTTAAGCATATCAATAAGCGGAGGACTGAGACTCCAAGGCACACAGGGGGAT
>OTU_1119
GTGCGAAAAGTAGTGCGATTTGCATGCTCTGTGAGTCATCGAGTCTTTGAACGCATATGGCGCCTCCAGGCCCTGCCCGGAGGCATGTCTGTTTGAGCATCACAACTCCTTTGTAATTGGGCTCACACCACTGTCTGCCCGGAAGCGCCGCGCTGTCGTGGGGTCACAATCAATGCGATAGCTCACACATCCGTGATCTCAAATCAGACAGGACTACCCGCCGAACTTAAGCATATCAATAAGCGGAGGACTGAGACGCCAAGGCACACAGGGGATAGG
>OTU_1125
AATGTGATAAGTAATGTGAATTGCAGATTTCAGTGAATCATCGAATCTTTGAACGCACCTTGCACCTCTTGGTATTCCGAGAGGTACACCTGTTTGAGTGTCATGATTTATATCCACTTCAATACTGTTGTCCAGTTTGAAGCTGGGACTTGGAGGCTGTGTATATGTGCATGCACTGCACTACACTCCTCTTGAATGCATTAGCAAAGTGTTTTCCCCTTGTGGGTCGCCGGTTGGTGTGATAGGGGTTGTTGGAATCACCGCTGGCAAATAGGGGCACTTGGCTTCTAAAGCCCCCTATCTAGGGTTGACAATGACGCGACTTGATCTCAAGTCAGGTGGGACTACCCGCTGAACTTAAGCATATCAATAAGCGGAGGACTGAGACTACCAAGGCACACAGGGGA
>OTU_1127
ATGCGATACGTAATGTGAATTGCAGAATTCAGTGAATCATCGAATCTTTGAACGCACCTTGCGCCCCTTGGCATTCCGAGGGGCACACCCGTTTGAGTGTCGTGAAATCTTCAAAACCCTCTTTCTTTGATCCATTTTGGTCGGGAAAAGGGATTTTTGGACTTGGAGGTTCAATGCTCGCCTTTTCTTTCGAAAGTGAGCTCCTCTTAAACAAATTAGTGGGGTTCGCTTTGCTGATCCTTGACGTGATAAGATGTTTCTACGTTTTGGGTTTAGCATCGTCCCTTGGATGCCCGCTCCTAACTGTCCCACGGACAACGATGGTGCTCTGGTCACCGCCGGTCCACATCGGCGGAAGGCTGGACCCACAAAAGAAACATTGACCTCAAATCGGGTGAGACTACCCGCTGAACTTAAGCATATCAATAAGCGGAGGACTGAGACTCCAAGGCACACAGGGGA
>OTU_1135
AATGCGATAAGTAATGTGAATTGCAGAATTCAGTGAATCATCGAATCTTTGAACGCACCTTGCGCCCCTTGGCTATTCCGAAGGGCATGCCTGTTTGAGTATCATGAACACCCTCAACCTTTGTGGTTTGTCACAATTGGGTTGGACTTTGGAGGTTTTGCTGGCCCTGAAGTTGGCTCCTCTCAAATGAATTAGCTTACCAGTGTTTGGTGGCGCCGCAGGTGTGATAGTTATCTACGCTTGCGGCCGTCTGCCATGCAACCTTCAGTGATGAGGGTTCGCTGGGGCTCACAGATGTCTCTCCCGAGTGAAGACAGCTTTTGATCGTTCGATCTCAAATCAGGTAGGACTACCCGCTGAACTTAAGCATATCAATAAGCGGAGGACTGAGACGCAAGGCACAC
>OTU_1141
ATGCGATAAGTAATGCGAATTGCAGAATTCAGTGAGTCATCGAATCTTTGAACGCACATTGCGCCCTTTGGTATTCCGAAGGGCATGCCTGTTCGAGCGTCATTATCACCCCTCAAGCCCTGTGCTTGGTGTTGGACGGCCTGGCTGGGCGTGCTGCCCCGGCCCCTCCTAAAGACAATGACGGCGGTCCGTGGAACCCCCGGTACACTGAGCTTCTTTAACGAGCACGTACCGGAAACAGGGCGCCCGGGCGACGGTCTGAAACCCCCTTATTTCTCAAAGGTTGACCTCGGATCAGGTAGGGATACGCGCTGAACTTAAGCATATCAATAAGCGGAGGA
>OTU_1143
ATGCGATAAGTAnTGTGAATTGCAGAATTCAGTGAATCATCGAATCTTTGAACGCACATTGCGCCCCTTGGTATCCCGAGGGGCATGCCTGTTCGAGCGTCATTGCTATGCCTCAAGCCCGGCTTGTGTTGGACATACTATCTTTGTTAGACAGTGGTCCTAAAGGCAATGGCAGGATTGCAGTCCAGTCTTTTCAATGCGTATGGGGCATTGTCACCCGCTTAAAAGCTGGCTGATCCTTGAAGCCTATTGTGGGTTTACCCACGCACTTTTGTTCCTGATGGACCTCGGATCAGGTAGGGATACCCGCTGAACTTAAGCATATCAATAAGCGGAGGA
>OTU_1159
GCGCGAAATGTAGTGTGAATTGCAGAACTTTGTGAATCATCGAATCTTTGAACGCACATTGCGCCCCTTGGTATTCCGAGGGGCATGCCTGTTCGAGCGTCATTGCACACCTCAAGCACCGCTTGGTATTGGGCGCCGTCCTCTGCGGACGCGCCTCAAAGCCCTCGGCGGTGGCGTCCTGCCTCAAGCGTAGTAGAATACACGTCGCTTTGGAGGCCGGGGCGTCGCCCGCCGGACGAAACCTTTGAACTTCTTCCAAGGTTGACCTCGGATCAGGTAGGGATACCCGCTGAACTTAAGCATATCAATAAGCGGAGGA
>OTU_1161
AATGCGATACGTATCATGAATTGCAGAACTCTGAATGATAAATGTTTGAACGCACATTGCGCCAGCTTCTGGTTGGCATGTCTGTCTGAGAATCTTTTGAAGTTTACTCTTTGAACAATGTGTTCATGAGGCCTTGACAGCTCTACGTTTGTTTGACTGTTGAAATTAAGCCCCATCTGCTTCAGCTATTGAGGGTTGGTGAATTTGACCAAATCAGCTTTGCGCAACCTCGGGCTAGCCAAGCATACTTGGTCTCAGATCAGACAGGAGGACCCGCTGAACTTAAGCATATCAATAAGCGGAGGA
>OTU_1163
ATGCGATAAGTAATGCGAATTGCAGAGTTTTTGTGAGTCATCGAATCTTTGAACGCATATTGCGCCCTCTGGTATTCCGGAGGGCATGCCTGTCCGAGCGTCATTATCAACCCTCAAGCCCTGCTTGCTGTTGGACCCCTCGACGAAAGTCGACGGCCCCAAAGATAATGACGGCGTTGTGGCAACCCCCAGATGCAATGAGCTTTAACACGCACGCATCACGGCGGTACCATGACCCCAGTCTTTAACAACTCTTTCTAAGGTTGACCTCGGATCAGGTAGGAATACCCGCTGAACTTAAGCATATCAATAAGCGGAGGA
>OTU_1169
AATGCGATAGCTAGTGTGAATTGCAGATTTTAGTGAATCATCGAGTCTTTGAACGCACATTGCGCCCTTTGGTATTCCTCAGGGCATGTCTATTCGAGCGTCGTTTCGACCTCGAGCGTAGCTTGGTGTTGAGGGCTGTCGCCTCGGCGGCACTCTTTAAAAGCATTGGCGGCAGCGCAGCTCAATCGCAACAAAATGCGTGCAAAGCAGCCAACTGCCCGCCAAAACTTTTTTACATTTACAGCTCGACCTCGAATTAGACAGGGATACCCGCTGAACTTAAGCATATCAATAAGCGGAGGA
>OTU_1173
ATGCGATACGTAATGTGAATTGCAGAATTCAGTGAATCATCGAATCTTTGAACGCACATTGCGCCCGCTGGTATTCCAGCGGGCATGCCTGTTCGAGCGTCATTTCAACCCTTAAGCCCCTGTTGCTTAGCGTTGGGAGACTACCCCGCCATCTGGCGGCGGTAGCTCCCCAAAGCGAGTGGCGGAGCCGGTCCCGTGCTCTAGGCGTAGTAGATTTTCATCTCGCCTCTGTAGTCGGATCTGGTTTCCTGCCATAAAACTGAAGATTGTCTTCACTTTTTTAGGTTGACCTCGGATCAGGTAGGAATACCCGCTGAACTTAAGCATATCAATAAGCGGAGGACTGAGACGCCAAGGCACA
>OTU_1177
AATGCGATACGTAATGTGAATTGCAGAATTCAGTGAATCATCGAATCTTTGAACGCACCTTGCGCCCCTTGGCATTCCGAGGGGCACACCCGTTTGAGTGTCGTGAAATCATCAAAAACCTTTTCTTTCATGGAAAGGATTTTTTTGGACTTGGAGGTTCTATGCTCGCTTTTGAAAGCGAGCTCCTCTCAAATGAATTAGTGGGGTCCGCTTTGCTGATCCTTGACGTGATAAGATGTTTCTACGTTTTGGATTTGGCACTGTCCCTTGGACACCTGCTCCTAACTGTCCGTTGGACGATGATGGTGCTTCGGTCACCGCCATGTACATTGGTGGGAGGCTGGAACCCACAAAAAAAACCCTTGACCTCAAATCGGGTGAGACTACCCGCTGAACTTAAGCATATCAATAAGCGGAGGACTGAGACTCCAAGGCACACAGGGGA
>OTU_1179
AATGCGATAAGTAATGTGAATTGCAGAATTCAGTGAATCATCGAATCTTTGAACGCACCTTGCGCCCTTTGGTATTCCGAAGGGCATGCCTGTTTGAGTGTCATTAAATTCTCAACCTTGCTCGCTTTTACTAGCTTGAGTTTGGCTTGGATGTGAGGGCTCTGCTGGCTTCCTTCAGTGGATGGTCTGCTCCCTTTAAATGCATTAGTGGGATCTCTTGTGGACCGTCACTTGGTGTGATAATTATCTATGCCTTGGGACTTTGAAGCAAACTAATGGGAACCTGCTTATAACCGTCTTCGGACAATCTCTGACATTTTGACCTCAAATCAGGTAGGACTACCCGCTGAACTTAAGCATATCAATAAGCGGAGGACTGAGACGCCAAGGCACACAGGGGA
>OTU_1197
GCGCGAAATGTAGTGTGAATTGCAGAACATTGTGAATCATCGAATCTTTGAACGCACATTGCACCTCTCGTGAGGGAGGTATGCCTGTCTGAGCGTCATCAAAAACCAATGGACCTCTGGGTTCGTGTTGGGCTCCGCATCTGGTGCGTTGCCTCAAAGTCATGGTCTAACCTACGGACGACTCCAATCGGACCTGCCGTGGGTTTGGCTCGGACATCTGACTTTGACCTCAGATCAGGTAGGAAGACCGCCTGAACTTAAGCATATCAATAAGCGGAGGA
>OTU_1201
AATGCGAAACGTGATGCGATTTGCATGAATCTGTGAGTCATCTAATCTTTGAACGCGAATGGCACTGTTACGTAAGTAGCAGTATGTCTGTTTGAGAATCGCAAAACAAGATCAACTCTAGTTGAGAGTTGGGAGTGGCCTTATGCGTCGCGTAAGCGGGTATTTGGCTTGAATAGATCGAGTTGATGAGCTTCCCAGCGCGGCTCAATGTGTGCTAGCGAGACAGTCGTCCCGACCTCACATTATCGCTGCGTTGCAGAGTTCTGAGTACAGCTCGCTAAATCCGTAACGAATACGATCTCAAATCAGGCAAGATTACCCGCTGAACTTAAGCATATCAATAAGCGGAGGACTGAGACTCCAAGGCACACAGGGGAT
>OTU_1205
CTACGTTAATCAGTGTAAACTGCACAATAGCAGAACACTTGAACTTCGAACGCACATTGCGGCTAAAGGGTAACTCCTTTAGCCTTATCTGCGTGAGGGCTGTATAGCGATACTCAACTCATGTTTAGGGAGTGATCACTTGACCGTGAGACTCCGCAACGTGAACCTCGCTAGTGGTCTCTGACTGCTGACGTCTCAGGCAGGCAAGACCACGGGTTAGCGAGAGAACCCTAAGACACCTCTCGGTGTCTGTATCCACAACAGCCTCACGTCAGGTAAGATCACCCGCTGAACTTAAGCATATCAATAAGCGGAGGA
>OTU_1215
TTGCGATATGTAATGTGAATTGCAGAATTCAGTGAATCATCGAATCTTTGAACGCACCTTGCGCCCTTTGGTATTCCGAAGGGCATGCCTGTTTGAGTGTCATTAAATTCTCAACTTCAAAAGGGTTTACCTCATTCTTGAAGCTTGGATTATGGAGGCTTGCCGGCAGGAACACTGTTAGCTCCTCTTAAATGTATTAGCAGAACCTTTATAAAGGACTAGCTCCAGTTTGATAATTCTATCTATGCTGTTGCTTGTTAACCTTTCTGTGTTCAGCTTCTAATAGTCTTTTAGACTGTCTCTATGAGGCATACACTTTTAAGCTTGACCTCAAATCAGGTAGGACTACCCGCTGAACTTAAGCATATCAATAAGCGGAGGA
>OTU_1223
AGTGCGAAAAGTGTTGCGATTTGCACGAATCTGTGAGTCATCTAATTTTTGAACGCGAATGGCACTGTCACGCAAGTGGCAGTATGTCTGTTTGAGAATCGCAAAACACGATCAACTCTAGTTAAGAGTTGGCATTGACCTTGAGTGCAGTTTGCGCGCTTGGTTTGAATAAATCGAGTTGATGAGCTTCCCAACGCGGCTCAATGTGTGCTAGCGAGACAGTCGTCCCGATCTCACATTCCTGCTGCGTTGCAAAGCCCTAACCCACAACTCATCTTACAAATATCAATTACGATCTCAAATCAGGCAAGATTACCCGCTGAACTTAAGCATATCAATAAGCGGAGGACTGAGACTCCAAGGCACACAGGGGAT
>OTU_1225
ATGCGATAAGTAATGTGAATTGCAGAATTCAGTGAATCATCGAATCTTTGAACGCACCTTGCACTCCTTGGTATTCCGAGGAGTATGCCTGTTTGAGTGTCATGAAATTATCAACCTCCTAGTTTTATTACTTTTGGGGCTTGGATTTGGAAGCTGCTGGCTATAATGTCGGCTCTTCTTAAATATATTAGCTGCTTGTCCGTGAGTTGGCTCAGAGTGTGATAAGTATCTACACTTGGCGGCTGCTTGCATTGGATGTGGCTTCTTAATCGTCTTTGGACAATGTTTAAACATCTGACCTCAAATCAGGTAGGACTACCCGCTGAACTTAAGCATATCAATAAGCGGAGGA
>OTU_1227
ATGCGATACGTAATGTGAATTGCTTTCCGTGAATCATTGAATCTTTGAACGCATATTGCACTCCTTTGGAGTATGCCTGTTTGAGAATCGTTTCTTTTCTTGTGTGTTGTCCAAAGCACTATGCTACGACACAACGAGGAAGTCAAGCGTCCCGCTTGGGTGCTTGGAAATGCATGGCGCGGCGCGTATGTGACTGCTTGTCTTAGAGTGCGTGCCGTCTTACAGTCAAGATCTCAAATCAGGTAGGAAGACCCGCTGAACTTAAGCATATCAATAAGCGGAGGACTGAGACTCCAAGGCACACAGGGGAT
>OTU_1235
ATGCGAAACTTAGTGCGATCCGCATGAACCTGTGAGTCATCTAGTCTTTGAACGCATCTTGCGCCCCTCGGGGCATGTTCTCTTGAGTCGGCAATCAACGTGAATGTTGGGTTATATCCGACCAGGCAACTGGTTCGATTGACCTGAAATGCGTGCAGCCGTGTCGGCCGCCAGTCAACTTTTCACAAAGAACACGGCGAACCGACACTTTTATTACACGCCGCTCAGGGGAGCAGGACTACCCGCTGGACTTAAGCATATCAATAAGCGGAGGA
>OTU_1243
AATGCGATACGTAATGTGAATTGCAGAATTCAGTGAATCATCGAATCTTTGAACGCACCTTGCGCCCCTTGGCATTCCGAGGGGCACACCCGTTTGAGTGTCGTGAAATTCTCAAAATCTCTTTTCTTCTGGAAAAGGTTTTTTTGGACTTGGAGGTTCAATGCTAGCCTTCACCTTTGAAGGTGAGCTCCTCTCAAATGAATTAGTGGGGTCTGCTCTGCCGGTCCTTGACGTGATAAAATGTTTCTACGTTTTGGATTTGGCACTGTCTCTTGGACACCTGCTCCTAACTGTCTCATGGACAAATGATGGTGCTTCGGTCACCGCCGTTGGCGGGAGGCTGGGCCCACGGAAAACCCCTTGACCTCAAATCGGGTGAGACTACCCGCTGAACTTAAGCATATCAATAAGCGGAGGA
>OTU_1245
ATGCGATAAGTAATGTGAATTGCAGAATTCAGTGAATCATCGAATCTTTGAACGCACATTGCGCCCCTTGGTATTCCGAGGGGCATGCCTGTTCGAGCGTCATTACAACCCTCAAGCACTGCTTGGTATTGGGCTCCGCTGGCTCCAGCGGGCCTTAAAATCAGTGGCGGCGCCGTTGGGCTCTGAGCGTAGTAAATATCCTCGCTATAGGGACCCGGTGGACACTAGCCATCAACCCCCAATTTCTAAGTTTGACCTCGGATCAGGTAGGGATACCCGCTGAACTTAAGCATATCAATAAGCGGAGGACTGGGACTGCCAAGGCACACAGGGGATAGG
>OTU_1253
AATGCGATAnGTAATGTGAATTGCAGAATTCAGTGAATCATCGAATCTTTGAACGCACCTTGCGCTCCTCGGCATTCCGAGGAGCATGCCCGTTTGAGTGTCGTGAAGTCTCTCGAAACCGCACCTTTTTCTTTCGAAAGGGGGAGCGGCCTTCGGATTTGGACGCCTGCCGCGCGCGCGCCCTTCGGGTTTCGCGGCTCGTCTCTAAACGCATTAGCGAACCGCCCACGTCCGCTCTCAGACGCGATAAGCTTGCGTCGTCAACGAGCGGTCGCGTCGGGTTGCCCGTCCGCTGCTAAAAAGAACCTAATTTCACCGATCTGACCTCAAATCGGGTAGGACTACCCGCTGAACTTAAGCATATCAATAAGCGGAGGA
>OTU_1259
ATGCGATAAGTAATGTGAATTGCAGAATTCAGTGAATCATCGAATCTTTGAACGCACATTGCGCCCGCTGGTATTCCGGCGGGCATGCCTGTTCGAGCGTCATTATAACCAATCAAGCTCTGCTTGGCCTTGGGGCCCGCTGTACCGGCGGCTCTTAAAATCAGTGGCGGTGCCGTCTGGCTCTAAGCGTAGTAATATTCCTCGCTATAGAGTCCAGCCTTCCACCCGCCAAAACCCTCAATTTTCTTAGGTTGACCTCGGATCAGGTAGGGATACCCGCTGAACTTAAGCATATCAATAAGCGGAGGACTGGGACTGCCAAGGCACACAGGGGATAGG
>OTU_1267
ATGCGTTTTTTTAATGCGATAAGTAGTGTGAATTGCAGAATTCAGTGAATCATCGAATCTTTGAACGCACATTGCGCCCTTTGGTATTCCTTAGGGCATGCCTGTTCGAGCGTCATTTACACCCTCAAGCGCAGCTTGGTGTTGGGCGTCTGTCCTCCGGGACTCGCCTCAAAAGGATTGGCAGCCACTTCAGCGGCTTAGAGCGCAGCAGAATTGCGTCCTCTGGCAGTCGAAGGCGGCATCCATAAGCTTACTTTTATTTTGACCTCGGATCAGGTAGGGATACCCGCTGAACTTAAGCATATCAATAAGCGGAGGACTGAGACGCCAAGGCACACAGGGGATA
>OTU_1275
ATGCGATAAGTAATGTGAATTGCAGAATTCAGTGAATCATCGAnTCTTTGAACGCACATTGCGCCCCCTGGTATTCCGGGGGGCATGCCTGTCCGAGCGTCATTGCTGCCCTCAAGCACGGCTTGTGTGTTGGGCCTCCGTCCCCCGATCCCGGGGGACGGGCCCGAAAGGCAGCGGCGGCACCGCGTCCGGTCCTCGAGCGTATGGGGCTTTGTCACCCGCTCTGTAGGCCCGGCCGGCGCCTGCCGATCAACCAAATTTTTATCCAGGTTGACCTCGGATCAGGTAGGGATACCCGCTGAACTTAAGCATATCAATAAGCGGAGGA
>OTU_1285
GTGCGAAAAGTAATGCGATTTGCATGCTCTGTGAGTCATCGAATCTTTGAACGCATATGGCACCTGCCAGCTTTTGCTGGAAGGTATGCCTGTTTGAGAATCATTTTCACCTTTTACCCCGAATGGACCTTCAACACTGATCGTCTTGAATTCTGCACGATTGCGTCGTGATACATTGTAATGTCATCCGTGACGTTGTTGATCTCTCCGACCAGTCCGTCCAATCACATCCAATGATCTCAAATCAGGCAAGACTACCCGCTGAACTTAAGCATATCAATAAGCGGAGGA
>OTU_1289
AAATGCGATACTTGGTGTGAATTGCAGAATCCCGTGAACCATCGAGTTTTTGAACGCAAGTTGCGCCCGAAGCCATTAGGTTGAGGGCACGTCTGCCTGGGCGTCTCACATTGCGTCGTTCCCAATCCTCACCCCAAAGGGTGTCGGTGTTTGGAAGCGGATTTTGGCCCCCCGTGCACTCATGTATGCGGTCGGCCTAAAAATGAGTCCCTGGCGATGCGTGTCACGACAAGTGGTGGTTGATAAGCCGTTGCGTCCTGTTGTGCACGCTTCGTCGCCAAGGGTTATCTCCAATGACCCGTAAGTGCCGTTGCGACGGTGCCTCGATCGCGACCCCAGGTCAGGCGGGACTACCCGCTGAGTTTAAGCATATCAATAAGCGGAGGACTGAGACGCCAAGGCACACAGGGGATAGG
>OTU_1297
ATGCGATAAGTAGTGTGAATTGCAGAATTCAGTGAATCATCGAATCTTTGAACGCACATTGCGCCTCCTGGTATTCCGGGAGGCATGCCTGTTCGAGCGTCATTAAATACCTCTCCAGCAAATTTGCTTGGTCGTGGAAGATGAGTATGCTTGCATTCTCACTTCTGAAATTCAAAGGCGGATGATCTCATATCCCCAGGTGTAGTAAGTTAATCTTTTCGCTTGGTGCATGCGATTGTCCTGCCGTTGACCCCCATGTTTTCAAGGTTGACCTCGGATCAGGTAGGGATACCCGCTGAACTTAAGCATATCAATAAGCGGAGGA
>OTU_1309
ATGCGATAAGTAATGTGAATTGCAGAATTCAGTGAATCATCGAATATTTGAACGCACCTTGCGCTCTTTGGTATTCCGAAGAGCATGCCTGTTTGAGTGTCATTTAAATCATCAATCTTTTTTGAATTGTCATTGATTCAGCTAAGATTGGATTGTGGGAGTGTGCGGGCTCGTACCAGAGTCGGCTCTCCTTAAAAATGTTAGTGAGGCCTTTGTTGACCATCACTGGTGTGATAATTATCTACGCCAATCGAAGGTCTTCATTTGTTGGACTTGCTTCTAACCAGTCTACTACGACTTTTTGACTAATTTGACCTCAAATCAGGTAGGACTACCCGCTGAACTTAAGCATATCAATAAGCGGAGGA
>OTU_1317
GTGCGATATGTAATGTGATCTGCATGAATCTGTGAGTCATCTAGTCTTTGAACGCAACTTGCGCCGAGCGATCGGCATGTTTGGGCGAGTGCCGGATGAACATGCGTGTGCTTTTGCGTACGCTATTTGGCTGCTTGTGTCTGGGAAGGGGGGTCACGTGGCAGCACGTAGCCTCTCGCAGGCTGGACACTCGGCTTAACAACAGCAGGGAGTGGCGAGCGGTGCATACCGAGTGCTAAGCATTCTTGGAGGCACAGCAAAGCCATTATATTCCACACACTTGGCCTCGTCTCAAGCAGGACTACCCGCTGAACTTAAGCATATCAATAAGCGGAGGACTGAGACGCCAAGGCACACA
>OTU_1321
ATGCGATAAGTAATGTGAATTGCAGAATTCAGTGAATCATCGAATCTTTGAACGCACATTGCGCCCCTTGGTATTCCGAGGGGCATGCCTGTTCGAGCGTCATTATAACCACTCAAGCCTCGGCTTGGTATTGGGGTTTCGCGGTCTCGCGGCCCTTAAAATCAGTGGCGGTGCCGTCTGGCTCTAAGCGTAGTACATACTCTCGCTATGGACGCCTGGCGGATGCTTGCCAGCAAACCCCTAATTTATCAAGGTTGACCTCGGATCAGGTAGGGATACCCGCTGAACTTAAGCATATCAATAAGCGGAGGA
>OTU_1323
CGTGCGATAAGTAATGTGAATTGCAGAATTCAGTGAATCATCGAATCTTTGAACGCACATTGCGCCCCTTGGTATTCCGAGGGGCATGCCTGTTCGAGCGTCATTACAACCCTCAAGCATTGCTTGGTATTAGGCTCCGCTGCTCACCCAGCGGGCCTTAAAATCAGTGGCGGTGCCGTCGGGCCCTGAGCGTAGTAAATCTCCTCGCTATAGGGACCCGGTGGACGCTGGCCATCAACCCCCCTTACTTTCTAAGTTTGACCTCGGATCAGGTAGGGATACCCGCTGAACTTAAGCATATCAATAAGCGGAGGACTGAGACTCCAAGGCACACAGGGGGATAGGG
>OTU_1325
ATGCGATAAGTAATGCGAATTGCAGAATTCAGTGAGTCATCGAATCTTTGAACGCACATTGCGCCCTGTGGTATTCCGCAGGGCATGCCTGTTCGAGCGTCATTTCAACCCTCAAGCCTGGCTTGGTGTTGAGCCTGGCCTATCCGGCCGGCCCTAACGACAGTGGCGGCGCCCCCTGGCCCTCAGCGTAGTACAGCTCTCGCTCTAGGGTCCTGCGGTAGCCTGCCAGAACCCCCAACTCTGTGGTTGACCTCGGATCAGGTAGGGATACCCGCTGAACTTAAGCATATCAATAAGCGGAGGAA
>OTU_1329
ATGCGATAAGTAATGTGAATTGCAGAATTCAGTGAATCATCGAATCTTTGAACGCACATTGCGCCCTGTGGTATTCCGCAGGGCATGCCTGTTCGAGCGTCATTATAACCACTCAAGCCTCGCTTGGTGTTGGGGTTCGCAGCTCTGCGGCCTCTAAAATCAGTGGCGGTGCCGTCGAGGCCCTGAGCGTAGTAAATATCCTCGCTATAGGGACTCGGTGGACGCTGGCCATCAACCCCCAACTTTCTAAGTTTGACCTCGGATCAGGTAGGGATACCCGCTGAACTTAAGCATATCAATAAGCGGAGGACTGAGACGCCAAGGCACA
>OTU_1331
ATGCGATAAGTAATGCGAATTGCAGAATTCAGTGAGTCATCGAATCTTTGAACGCACATTGCGCCCTTTGGTATTCCGAAGGGCATGCCTGTTCGAGCGTCATTTCAACCCTCAAGCTCTGCTTGGTATTGGGCCCTGCCGCGATGGCAGGCCTTAAAATCAGTGGCGGTGCCGTCTTGGTTCCAAGCGTAGTACATCTCTCGCTCTGGAGGCCTGGTGGCGTCTTGCCAGACAACCCCAATTACTTCTATGGTTGACCTCGGATCAGGTAGGGATACCCGCTGAACTTAAGCATATCAATAAGCGGAGGA
>OTU_1333
ACGCGAAATGTGTTATGACATGCAATCTTTGAGAATCATTAAATTTTTGAACGCACCATGTACCTCTTCGGAGGTATGCTTGTTTGAGTAGAAAAACGGAACTGGAGCGTACACACAGGATGTTGCTCTTAAAAAAAGGTTAGGGTTAGGGTTTGAGAAGTTTTGGGATAACAATGAACAAAGCAACTCGAACATCTAGCTGGTGAGTGAAACACATTTCGTTTCACCCAACTCTATACTCTTCTCTCAAATCAAGCAAGACTACCCGCTGAACTTAAGCATATCAATAAGCGGAGGA
>OTU_1335
ATGCGATAAGTAATGTGAATTGCAGAATTCAGTGAATCATCGAATCTTTGAACGCACATTGCGCCCCTTGGTATTCCGAGGGGCATGCCTGTTCGAGCGTCATTATAACCACTCAAGCCTGGCTTGGTATTGGGGTTCGCGGGTTCGCGGCCCTTAAAATCAGTGGCGGTGCCGTTTGGGCTCTGAGCGTAGTAAATATCCTCGCTATAGAGACCAGGCGGTTCTTGTCATCAACCCCCAACTTTCTAAGTTTGACCTCGGATCAGGTAGGGATACCCGCTGAACTTAAGCATATCAATAAGCGGAGGA
>OTU_1339
ATGCGATAAGTAATGTGAATTGCAGAATTCnGTGAATCATCGAGTCTTTGAACGCACATTGCGCCCCCTGGCATTCCGGGGGGCATGCCTGTCCGAGCGTCATTGCTGCCCTCAAGCACGGCTTGTGTGTTGGGCCCTGTTCCCCCGGGAACAGGCCCGAAAGGCAGCGGCGGCACCGCGTCCGATCCTCGAGCGTATGGGGCTTTGTCACCCGCTCGGGAAGGATCTACGGGCGTTGGTCTTCCATATTTTTTTCCACGGTTGACCTCGGATCAGGTAGGAGTTACCCGCTGAACTTAAGCATATCAATAAGCGGAGGA
>OTU_1341
ATGCGATAAGTAATGTGAATTGCAGAATTCAGTGAATCATCGAATCTTTGAACGCACCTTGCACTCCTTGGTATTCCGAGGAGTATGCCTGTTTGAGTGTCATTAAATTCTCAAAACCTATTGTTCTTGAATGGTAGGCTTTGGATGTGAGGGCTTTGCTGGCCTTTGACGGGTTCAGCTCCCTTTGAATGCATTAGTGGTTGCTTATCCGCTTTTCAATTGGTGTGATAGTTATCTACGCCTTTTGAAGTGGGATCGCTTGCTTATCCGCTTCTAACCGTCTTGTTATATTGGACAAGTCTTGACCATTTGACCTCAAATCAGGTAGGACTACCCGCTGAACTTAAGCATATCAATAAGCGGAGGACTGAGACGCCAAGGCACAC
>OTU_1351
CTGCGATACGTGATGTGAATTGCAGAATTGTGAATCATCGAACTTTTGAACGCACATTGCGCCTGTTGGTATTCCGATAGGCACGTCTGTTTGAGCGTTGTTAAATCTCGGATGGTCTTGGGGGATGTGTAAACACCTCTGAAAAATCTCGGCACTGTGCCACGGCGAAACGTGAAGCAGGACCGCAACGTTGGTTTTCCAACATATTAACAATCACCTCAACCTCAGTCAGACGAGAATACCCGCTGAACTTAAGCATATCAATAAGCGGAGGACTGAGACTCCAAGGCACACAGGGGATAGG
>OTU_1357
ATGCGATAAGTAATGTGAATTGCAGAATTCAGTGAATCATCGAATCTTTGAACGCACCTTGCGCCCTTTGGTATTCCGAGGGGCATGCCTGTTTGAGTGTCTTGAAAACATCAAACCCACTGGCTTTGCGGTCGGTGCGGTTTGGACTTGGGGGTTCTTTGCTGCCGCTTGCGGTGGCTCCCCTTAAATGCATCGGTCGGGCTTTCGTGCGGCTCTGTCCCTTGGCGTTGTATTACCCTCGTCGCTGGATGGCTCGCGATTCTGTGCCCTTCCCTGACTTGCCTCTGGAGTGGCGGTCTTCAACATTTGTGATCTGACCTCAAATCAGGTAGGACTACCCGCTGAACTTAAGCATATCAATAAGCGGAGGA
>OTU_1359
AATGCGATAGCTAGTGTGAATTGCAGATTTTAGTGAATCATCGAGTCTTTGAACGCACATTGCGCCCTTTGGTATTCCTCAGGGCATGTCTATTCGAGCGTCGTTTCGACCTCGAGCGTAGCTTGGTGTTGAGGGCTGTCGCCTCGGCGGCACCCTTTAAAAGCATTGGCGGCAGCGCAGCTCAATCGCAACAAAATGCGTGCAAAGCAGCCAACTGCCCGCCAAAACAAACCCCTCACAGGGTGACTTTACCAGCTCGACCTCGAATTAGACAGGGATACCCGCTGAACTTAAGCATATCAATAAGCGGAGGACTGAGACTCCAAGGCACACAGGGGAT
>OTU_1361
ATGCGATAAGTAATGTGAATTGCAGAATTCAGTGAATCATCGAATCTTTGAACGCACATTGCGCCTCTTGTAACAGGGAGGCATGCCTGTCTGAGTCTCATTTGACCTCTGAACCCGATCTGGGTTTGTGCATGGGCGCTCGCCTGTTTGGCGTCGTCTCAAAGTCATCTGTCTTGTGAGCGGATGAGATCCTTTTGGACTGACCGCTTGTGGGACCCAAAATCTCTGATTTGAGCTCAGATCAGGTAGGACTACCGCCTGAACTTAAGCATATCAATAAGCGGAGGA
>OTU_1367
ATGCGATAAGTAATGTGAATTGCAGAATTCAGTGAATCATCGAATCTTTGAACGCACCTTGCGCTCCTTGGTATTCCGAGGAGCATGCCTGTTTGAGTGTCTTGAAGTCATCAACCCCTCCCGTTTCGTGCGTGGAAGGGTTGGATGTGGGGGCTCTGCTGCCGTGAGGTGGCTCCCCTCAAATGCATCGGTTGGGCCTGTGGGTCGAACTCGACTGGGCGTTGTACCATCCTCGCTCGACAGAGATGTTCCCCTCTTGCGCCCTCCCCGACCTGCCTAACAGAGCGGCGGTCAAGCAACAAACTTTGAAATCTGACCTCAAATCAGGTAGGACTACCCGCTGAACTTAAGCATATCAATAAGCGGAGGA
>OTU_1369
ATGCGATACGTAATGTGAATTGCAGAATTCAGTGAATCATCGAATCTTTGAACGCACCTTGCGCCCCTTGGTATTCCGAGGGGTACACCCGTTTGAGTGTCGTGAATATCCTCAACCTTCTTGGTTTCTTGATCAAGAAGGCTTGGAATTTGGAGGCTTTTGCTGGCTTCCTTCAAAGCCAGCTCCTCTTAAATGAATCGGTAGGGTCCGCTTTGCTGATCCTTGACGTGATAAGCATTTCTTCTACGTCAAGTCAGCTCGGAACCTGCTTTCTAACCTTTGAGTTACAGTGTAACTCGACCCTCATAAACCTTGACCTCAAATCGGGTGAGACTACCCGCTGAACTTAAGCATATCAATAAGCGGAGGA
>OTU_1377
ATGCGATAAGTAATGTGAATTGCAGAATTCCGTGAATCATCGAATCTTTGAACGCACATTGCGCCCCCTGGCATTCCGGGGGGCATGCCTGTCCGAGCGTCATTTCTGCCCTCAAGCACGGCTTGTGTGTTGGGTGTGGTCCCCCTGGGGACCTGCCTGAAAGGCAGTGGCGACGCCCGCCTAGGTCCTCGAGCGTATGGGGCTTTGTCACCCGCTCGGGAAGGATCTACGGGCGTTGGTCTTCCATATTTTTTTCCACGGTTGACCTCGGATCAGGTAGGAGTTACCCGCTGAACTTAAGCATATCAATAAGCGGAGGACTGAGACTCCAAGGCACACAGGGGAT
>OTU_1393
ATGCGATACGTAATGTGAATTGCAGAATTCAGTGAATCATCGAATCTTTGAACGCACCTTGCGCCCCTTGGTATTCCGAGGGGCACACCCGTTTGAGTGTCGTGAAAATCTCAACCTCCTTGGTTTCTTCTAGAGACCGATGGGGGCTTGGACATTGGAGGCCTTTGCTGGTGTCTCTCTTGAAGGCCCAGCTCCTCTTAAATGAATTAGCAGGGTCCTCTTTGCCGATCCTCGACATGTGATAAGATGTTTCCATGTCTTGGTTTCTGGCTCTGTCACCCTTTGGGACCTGCTTCTAACCGTCTGGACCTTGCGTCGAGACAATGTTCGAGCATGTGCCTCCCTTCTTGGGAAGCTCCCTCGACCCCATGACCCCTTGACCTCAAATCGGGTGAGACTACCCGCTGAACTTAAGCATATCAATAAGCGGAGGA
>OTU_1397
GTGCGAAAAGTGATGCGAAGCGCATAAGCCTGTGAGTCATCGAGTCTTTGAACGCAAATGGCGCTGTCTTGGCAACAGGATGGCATGACTGTTTGAGTGCTGGGTAATGTTACTACCTAGATTTGGTGGTAGACTTGGCCGTGACTAGCTGGTCTCGGCTGGAATGGATTTGTGCTGCACTGGGGTGTGGTGTGCTAGTGGGCTTTGGTCCAAGGTCACTACCCCCCGGAGCATTAAAGCATAAAACTGCCTAAATGCAAAATGAACCTCACGCCTCAAATCAGTCAGGGCTACCCGCTGAACTTAAGCATATCAATAAGCGGAGGA
>OTU_1405
AGTGCGATATGTAGTGCGATTTGCATGAATCTGTGAGTCATCTAATCTTTGAACGCAACTTGCGCCTCTCACGAGGCATGTCTGTTTGAGTGCCGTAATCCTCTGCAGCAATGCGATTTGACTCTTGTCTTTGTTGACCGAGTTTAAAGGGAGCTAGAGGATGGCCAGTTTGGACTAGCCCGAGTGCTAAGCATTCTTGGGTCTAGGCTGGATTGCTCATTACATCTATTCTATTTTGGCCTCAAATCAGGCAAGACTACCCGCTGAACTTAAGCATATCAATAAGCGGAGGA
>OTU_1409
ATGCGATACGTAATGTGAATTGCAGAATTCAGTGAATCATCGAATCTTTGAACGCACCTTGCGCCCCTTGGTATTCCGAGGGGCACACCCGTTTGAGTGTCGTGAAAACCTCAACCTCCTTGGTTTCTTTTGGAGACCAAAGCAGGCTTGGACTTTGGAGGCCTTTTGCTGGCACCTCTTTTTGAAGGCCAGCTCCTCTTAAACAAATTAGCAGGGTCCTCTTTGCTGATCCTTGACGTGTGATAAGATGTTTCCATGTCTTGGTCTCTGGCTCTGTTGCTTTTGGGACCCGCTTCTAATCGTCTCAACCTTGCATCGAGACAAACGTCTGAGCGTGGCTCCCTTACCTGGGAAACTCTCTCGACCTCATGAACCCTTGACCTCAAATCGGGTGAGACTACCCGCTGAACTTAAGCATATCAATAAGCGGAGGA
>OTU_1411
ATGCGATAAGTAATGTGAATTGCAGAATTCAGTGAATCATCGAATCTTTGAACGCACCTTGCGCCCCTTGGCTATTCCGAAGGGCATGCCTGTTTGAGTATCATGAACACCTCAACTCCCATGGTTCGCCATGGTGAGCTTGGACTTTGGGGGTTTTGCTGGCCTGTGGTCAGCTCCTCTCAAATGAATTAGCCTGCCAGTGTTTGGTGGCATCACAGGTGTGATAAATATCTACGCTTGCGATTGCCCACCAnGTAACCTTCAGCAATGGGGGTTCGCTGGGGCTCATGGATGTCTCTCCCTAAGTGAGGTACAGTTTTTTAACGTTCGATCTCAAATCAGGTAGGACTACCCGCTGAACTTAAGCATATCAATAAGCGGAGGA
>OTU_1421
ATGCGATAAGTAATGTGAATTGCAGAATTCAGTGAATCATCGAATCTTTGAACGCACCTTGCGCTCCTTGGTATTCCGAGGAGCATGCCTGTTTGAGTGTCTTGAAGTCATCAACCCCTCCCGTTTCGTGCGAGAAGGGTTGGATGTGGGGGCTCTGCTGCCGCGTTCGGCGGCTCCCCTCAAATGCATCGGTTGGGCCTGTGGGTCGAACTCGACTGGGCGTTGTACCATCCTCGCTCGACAGAGACGTTCCCCTTTCTGCGCCCTTCCCCGACCTGCCTATCGAGAGTGGCGGTCAAGCAACAAACTTTGAAATCTGACCTCAAATCAGGTAGGACTACCCGCTGAACTTAAGCATATCAATAAGCGGAGGACTGAGACTCC
>OTU_1423
GTGCGATATGTAGTGCGATTTGCATGAATCTGTGAGTCATCTAATCTTTGAACGCAACTTGCGCCTTTTACGAGGCATGTTTGTTTGAGTGCCGCAATCTTCTGCAGCGATGCGATTTGACTCTTGTCTTTGCTGACCGAGTTTAAAAGGAGCTAGAGGATGGTCAGTCTTGACTAGCCCGAGTGCTAAGCATTCTTGGGTCTAGCGCTGGATTGTTCATTACATGTATTTTCTATTTTGGCCTCAAATCAAGCAAGACTACCCGCTGAACTTAAGCATATCAATAAGCGGAGGA
>OTU_1425
CTGCGATACGTGATGTGAATTGCAGAATTGTGAATCATCGAACTTTTGAACGCACATTGCGCCTGTTGGTATTCCAATGGGCACGTCTGTTTGAGCGTTGTCAAATCTCGGATGGCAATGGGGGATGCGGGTAGGAGCACCTCTGAAATACCTCGGCATTGTGCCACGGCGAAACGTGAAGCATTGCTGGATTTTATACTCTTCATCCAACCTCAGACAGACGGGAATACCCGCTGAACTTAAGCATATCAATAAGCGGAGGA
>OTU_1443
AATGCGATACGTAATGTGAATTGCAGAATTCAGTGAATCATCGAATCTTTGAACGCACCTTGCGCCCCTTGGTATTCCGAGGGGCACACCCGTTTGAGTGTCGTGAATACTCTCAACCTTCTTGGTTTCTTTGACCAGGAAGGCTTGGACTTTGGAGGTTTTTCTTGCTGGCCTTCTTTTGAAGCCAGCTCCTCCTAAATGAATCGGTGGGTCCGCTTTGCTGATCCTTGACGTGATAAGATACTTTCTACGTCTTGGGTTTTTGCAAACCTGCTTCTAACTGTCTCGTCGGAGACTGAACTCATATATATTAAACTCTTGACCTCAAATCGGGTGAGACTACCCGCTGAACTTAAGCATATCAATAAGCGGAGGA
>OTU_1445
ATGCGATAAGTAATGTGAATTGCAGAATTCAGTGAATCATCGAATCTTTGAACGCACCTTGCGCCCCTTGGCATTCCGAGGGGCACACCCGTTTGAGTGTCGTGAAATTCTCAAACCTTCTTGGTTTTTTGACCAAGATGGCTTTGGACTTTGGAGGTTTTTTGCTGGCTTTGCAGAAAGTCGGCTCCTCTTAAATGCATTAGTGGGGTCCCCTTTGCGAATCCCTGGACGTGATAAGATGTTTTCTACGTCTTGGGATTTGCTCTGTTCATTGGGAACCTGCTTCCAACCGTCTCGTGAGAGACATCGTTCGAGCTTGCTCGGCACACGAACCTTGACCTCAAATCGGGTGAGACTACCCGCTGAACTTAAGCATATCAATAAGCGGAGGA
>OTU_1449
CTGCGTTAACTGGTGTGAATTGCAGGTTTAAGAACACTAAACTTTCGAACGCACATGGCGGCCGCGGATTCGTTTCGTGGCTGCGTCCGTTCGAGGAGGTTTAAAAAATTTAATATTCCGCCGGGGTTTTCCAGCTTGGTACCCTCGGAGAAAGAAAAAAAAACCTGGCGGTTTAAAAATCTCGCTTTGCCCAACGGCAGGCGAGAGATACCGCGCTTAAAAAAAAACCCTCTCCTCGAATCGGACGCGATCACCCGCTGAACTTAAGCATATCAATAAGCGGAGGA
>OTU_1457
ATGCGATAAGTAATGTGAATTGCAGAATTCAGTGAATCATCGAATCTTTGAACGCACCTTGCGCCCCTTGGTATTCCGAGGGGCACACCCGTTTGAGTGTCGTGAAAATCTCAACCTCCTTGGTTTCTTCTAGAGACCGATGGGGGCTTGGACATTGGAGGCCTTTGCTGGTGTCTCTCTTGAAGGCCCAGCTCCTCTTAAATGAATTAGCAGGGTCCTCTTTGCCGATCCTTGACGTGATAAGCGTGCTTCTACGTCTTGGGTTTCGCGCTGCCTCGGCCTGGAACCCGCTTCCAACGGTCTCTCTTTTGAAAGCGATCTTAGAACCTTGACCTCAAATCGGGTGAGACTACCCGCTGAACTTAAGCATATCAATAAGCGGAGGA
>OTU_1481
GCGCGAAATGTAGTGTGAATTGCAGAACATTGTGAATCATCGAATCTTTGAACGCACATTGCGCCTCTCGTGAGGGAGGCATGCCTGTCTGAGCGTCATCAAAAACTGATGAGTCTCCGGACTCGTGCTGGGCTCCGCATCCGATGCGTTGCCTCGAAGTCATGGTCTAACCTGTGGACGAGCTCCTTTCGGACCTGCCACCGGCGTGACTCTTGTCTCTGAATTTGACCTCAGATCAGGTAGGAAGACCGCCTGAACTTAAGCATATCAATAAGCGGAGGA
>OTU_1485
GTGCGATATGTAGTGCGATTTGCATGAATCTGTGAGTCATCTAATCTTTGAACGCAACTTGCGCCTTTTACGAGGCATGTTTGTTTGAGTGCCGTACTTCTCTGCAGCAATGCGATTTGACTTGCGTCTTTGTTGACCGAGTTTAAACAGAGCTAGAGGATGGTCAGTTTGGACTAGTCCGAGTGCTAAGCATTCTTGGGTCTAGGACGGATTGGTTGTTAATCTAACTTTTATTTGGCCTCAAATCAAGCAAGACTACCCGCTGAACTTAAGCATATCAATAAGCGGAGGA
>OTU_1489
GCGCGAAATGTAGTGTGAATCGCAGAACATTGTGAATCATCGAATCTTTGAACGCACATTGCGCCTCCCGTAACAGGGAGGCATGCCTGTCTGAGTCTCATTTGATCTCTAAACCCTTGGGTTTGTGCCTGGGCGTTCGCCTCTTGGGCGTCGCCTCAAAGTCATCTGTCTTATGAGCGGACGAGATCCTTTCGGACTTACCGTTTGTCTGACCCAAAATCTCTGATTTGAGCTCAGATCAGGTAGGGCTACCGCCTGAACTTAAGCATATCAATAAGCGGAGGA
>OTU_1493
AGTGCGAAAAGTAGTGCGATTTGCATGCTCTGTGAGTCATCGAGTCTTTGAACGCATATGGCACCTCCAGGCCCTGCCCGGAGGTATGTCTGTTTGAGAATCATATCATCCTCTGTTTGGGCTCACACCACTGTCTGCCCGGAAGCAACGCGCCGTCGCCGTGTTACAACAGCGTCTGCGACGGCCCATGCCACGTGATCTCAAATCAGACAGGACTACCCGCCGAACTTAAGCATATCAATAAGCGGAGGA
>OTU_1497
ATGCGATAAGTAATGTGAATTGCAGAATTCAGTGAATCATCGAATCTTTGAACGCACCTTGCACTCCTTGGCATTCCGAGGAGTATGCCTGTTTGAGTGTCATGAAATCATCAACCTCATAGTTTTATTACTTTTGAGGCTTGGATTTGGAAGTTGCTGGCTAATGTCGGCTCTTCTTAAATGTATTAGCTGCTTGTCCGTGAGTTGGCTCAGAGTGTGATAAGTATCTACACTTGGTGGCTGCTTGCATTGGATGTGGCTTCTAATCGTCTTAGGACAACTTTTTAAGATCTGACCTCAAATCAGGTAGGACTACCCGCTGAACTTAAGCATATCAATAAGCGGAGGA
>OTU_1499
CTACGTTAATCAGTGTAAACTGCACAATAGCAGAACACTTGAACTTCGAACGCACATTGCGGCTAAAGGGTAACTCCTTTAGCCTTATCTGCGTGAGGGCTGTATAGCGATACTAAACTCATGTTTAGGGAGTCATCACTTCGCGGTGAGACTCCGTTGAGAGAACCTCGCTAGTGGTCTCTGACTGCTGACGTCTCAGGCAGGCAAGACTACGGGTTAGCGAGACTCCTAAGACACTCTCCCACAGTGTCTTCTACACAGCCTCACGTCAGGTAAGATCACCCGCTGAACTTAAGCATATCAATAAGCGGAGGA
>OTU_1505
ATGCGATAAGTAATGCGAATTGCAGAATTCAGTGAGTCATCAAATCTTTGAACGCACATTGCGCTCCCTGGTATTCCGGGGAGCATGCCTGTCTGAGCGTCATTACAACCCTCAAGCATTGCTTGGTATTGGGCTCCGCTGCTCACCCAGCCGGCCTTAAAATCAGTGGCGGTGCCGCTGGGCCCTGAGCGTAGTAAATATCCTCGCTATAGGGACCCGGTGGACACTAGCCATCAACCCCCAATTTCTAAGTTTGACCTCGGATCAGGTAGGGATACCCGCTGAACTTAAGCATATCAATAAGCGGAGGA
>OTU_1509
ATGCGATAAGTAATGCGAATTGCAGAATTCAGTGAGTCATCGAATCTTTGAACGCACATTGCGCCCTGTGGTATTCCGCAGGGCATGCCTGTTCGAGCGTCATTTCAACCCTCAAGCTCTGCTTGGTATTGGGCCCTGCCCGCTGTGGCCGGCCCTAAAGATAGTGGCGGCGCCGCCTGGCCCTCAGCGTAGTACATACTCTCGCTATGGACGCCTGGCGGATGCTTGCCAGCAAACCCCTAATTTATCAAGGTTGACCTCGGATCAGGTAGGGATACCCGCTGAACTTAAGCATATCAATAAGCGGAGGA
>OTU_1515
ATGCGATAAGTAATGTGAATTGCAGAATTCAGTGAATCATCGAATCTTTGAACGCACATTGCGCCCCTTGGTATTCCGAGGGGCATGCCTGTTCGAGCGTCATTACAACCCTCAAGCATTGCTTGGTATTGGGCTCCGCTGCTCACCCAGCGGGTCTTAAAATCAGTGGCGGTGCCGTCTGGCTCTAAGCGTAGTAATACTTCTCGCTACAGGGTCCAGCCGTCCACCCGCCAGAACCCCTAATTTCTAGGTTGACCTCGGATCAGGTAGGGATACCCGCTGAACTTAAGCATATCAATAAGCGGAGGA
>OTU_1519
GnGCGATAAGTAATGCGAATTGCAGAATTCAGTGAGTCATCGAATCTTTGAACGCACATTGCGCCTTGTGGTATTCCGCAGGGCATGTGGGATTGAGCGTCATTTCATTCCATCGCAAGCGATGCGTTGCGGCGTCTGCTGCTAAATTCATGGCCATGCACATTGAAATAACATCGTGCTTGGAGCGCATACAAATTGCTTTTGACCTCAGTTCCACAAGATTACCCGCTGAACTTAAGCATATCAATAAGCGGAGGA
>OTU_1521
CTGCGATACGTGATGTGAATTGCAGAATTGTGAATCATCGAAACTTTGAACGCACATTGCGCCTGTTGGTACTCCGTCAGGCATGTCTGTTTGAGCGTTGTCAAACTCTCAGTTTTCTGGTTGTGGAGGAGGCAGCCGCCCCTCTGAAAGATCTCAGCATTGTGCAGCGGCGAAACGTGAAGCATTGCTGCACTACTCTTTACTCTCAACCTCAAATCAGACAGGAATACCCGCTGAACTTAAGCATATCAATAAGCGGAGGA
>OTU_1523
GCGCGAAATGTAGTGTGAATTGCAGAACATTGTGAATCATCGAATCTTTGAACGCACATTGCGCCCTCTGGTATTCCGGAGGGCATGCCTGTTCGAGCGTCATTTCACCCCTCAAGCCTGGCTTGGTGTTGGGCGACGTCCTCTTTGGGGACGCGCCTCAAAACGCTCGGCGGCGTGGCACCGGCTTTAAGCGTAGCAGAATCTTATCTTTCGCTTTGAAAGTCGGGGCCACATCTGCCGGAAGACCTACTCGCAAGGTTGACCTCGGATCAGGTAGGGATACCCGCTGAACTTAAGCATATCAATAAGCGGAGGA
>OTU_1527
GTGCGAAACGTAGTGCGATTTGCATGTCCTGTGAGTCATCGAGTCTTTGAACGCATATGGCGCCTCGGGACTCTGTCCAGAGGCATGTCTGTTTGAGAGCCATTCCTTTGATTGTGGTGATTGGGCTCACACCAGTGTCTGCCCGGAAGATGCCGCGCCGTCGTGGGTCAGCTGTGCATTGCATGCATGCGAGACGCGACGCGCCACGTGACGATGGTCTCAAATCAGACAGGAGCACCCGCGAACTTAAGCATATCAATAAGCGGAGGA
>OTU_1533
ATGCGATAAGTAATGTGAATTGCAGAATCAGTGAATCATCGAATTTTTGAACGCATATTGCACTCCTTGGCATTCCTTGGAGTACACTTGTTCGAGCGCCGGTTGTGTCTTGAAGGCTCTGCCTTTGCGTTGAGATTTCCCGCGATGGGGACTCTCCAAACCCATGGGCGTCTGTCGTGCCTGAACCGCAACACTCTGCGTCTAAAGGACCGCGGCAAGCGCCAGTCAACCGTCTAGCATGGCCTCGAATCAAGTGGGGATACCCGCTAAACTTAAGCATATCAATAAGCGGAGGA
>OTU_1543
AATGCGATACGTAATGTGAATTGCAGAATTCAGTGAATCATCGAATCTTTGAACGCACCTTGCGCCCCTTGGTATTCCGATGGGCACACCCGTTTGAGTGTCGTGAAAACCTCAACCTCCCTGGTTTCTTCTGGAGACCAAAGGAGGCTTGGACTTTGGAGGCCTTTGCTGGCGTCTCTGCCAGCTCCTCTCAAATGAATTAGTGGGGTCCTCTTTGCTGATCCTTGACATGTGATAAGATGCTTCCGTGTCTCGGTTTCTGGCTCTGTTGCTTTTGGGACCCGCTTCTAATCGTCTCAACCTTGCATCGAGACAAACGTCTGAGCGTGGCTCCCTTACCTGGGAAACTCTCTCGACCTCATGAACCCTTGACCTCAAATCGGGTGAGACTACCCGCTGAACTTAAGCATATCAATAAGCGGAGGA
>OTU_1551
ATGCGATAAGTAATGTGAATTGCAGAATTCAGTGAATCATCGAATCTTTGAACGCACATTGCGCCCTGTGGTATTCCGCAGGGCATGCCTGTTCGAGCGTCATTATAGCCAATTAAGCCTAGCTTAGTGTTGGGGTTCGCAGTCCTGCGGCCTCTAAAACCAGTGGCGGTGCCTGTCGGCTCTGAGCGTAGTAAAACTTCTCGCTATAGAGTCCTGCAGGTCCCCTGCCAAAACCCCCATATTTTTATAGGTTGACCTCGGATCAGGTAGGGATACCCGCTGAACTTAAGCATATCAATAAGCGGAGGA
>OTU_1553
ATGCGATAAGTAATGTGAATTGCAGAATTCAGTGAATCATCGAATCTTTGAACGCACCTTGCGCCCATTGGTATTCCGATGGGCATGCCTGTTTGAGTGTCTTGAAATCATCAACCTCCCCGGTTTGTGCTGGGTTCTCGGTTGGAGTTGGGGGTCTTTGCTGCCGAAAGGCGGCTCCCCTTGAATGCGTCGGTTGGGTTCCTTAGGCTTTTGCGTCGAAATGGGGCGTTGTATCATCCTCGCTCTCGCTAGACTGCGGCTTAGGTGTTTGTTCCCTTCCTAGACTTAGCCTTTGGAGTGGCGGTCAAACTTCAATCGAATTCTGACCTCAAATCAGGTAGGACTACCCGCTGAACTTAAGCATATCAATAAGCGGAGGA
>OTU_1555
ACTACGTTAATCAGTGTAAACTGCACAATAGCAGAACACTTGAACTTCGAACGCACATTGCGGCTAAAGGGTAACTCCTCTAGCCTTATCTGCGTGAGGGCTGTATAGCGATATTCAACTCATGTTCAGGGAGTGATCACTTTACCGTGAGACTCCGCAACGTGAACCTCGCTAGTGGTCTCTGACTGCTGACGTCTCAGGCAGGCAAGACCGCGGGTTAGCGAGACGAGTCTCGCAAGACTCTCACATCTCAACAGCCTCACGTCAGGTAAGAGTACCCGCTGAACTTAAGCATATCAATAAGCGGAGGACTGAGACTCCAAGGCACACAGGGGATAGG
>OTU_1561
AGTGCGATATGTAGTGCGATTTGCATGAATCTGTGAGTCATCTAATCTTTGAACGCAACTTGCGCCTTTTACGAGGCATGTTTGTTTGAGTGCCGCAATCCTCTGCAGCAATGCGATTTGACTCGTGTCTTTGTTGACCGAGTTTAAACAGAGCTAGAGGATGGTCAGTTTGGCCTAGTCCGAGTGCTAAGCATTCTTGGGTCTAGGTTGGATTGCTCATTAAATCTATCTTTATTTGGCCTCAAATCAAGCAAGACTACCCGCTGAACTTAAGCATATCAATAAGCGGAGGA
>OTU_1569
AATGCGATAAGTAATGTGAATTGCAGAATTCAGTGAATCATCGAATCTTTGAACGCACCTTGCGCCCTTTGGTATTCCGAAGGGCATGCCTGTTTGAGTGTCATTAAATTATCAACCTTGCTCGCTTTTACCGGCTTGAGTTAGGCTTGGATGTGAGGGCTTTGCTGGCTTCCTTCAGTGGATGGTCTGCTCCCTTTAAATGCATTAGTGGGATCTCTTGTGGACCGTCACTTGGTTGTGATAATTATCTACGCCATTTGACTTTGAAGCAAACTTATGGGAACCTGCTTATAACCGTCCTTTCGAGGACAATCTTTGACATTTTGACCTCAAATCAGGTAGGACTACCCGCTGAACTTAAGCATATCAATAAGCGGAGGA
>OTU_1573
ATGCGATAAGTAATGTGAATTGCAGAATTCAGTGAATCATCGAGTCTTTGAACGCACATTGCGCCCCCTGGCATTCCGGGGGGCATGCCTGTCCGAGCGTCATTGCTGCCCTCAAGCACGGCTTGTGTGTTGGGCCTCCGTCCCCCACCCGGGGGACGGGCCCGAAAGGCAGCGGCGGCACCGTGTCCGGTCCTCGAGCGTATGGGGCTTTGTCACCCGCTCGGGAAGGATCTACGGGCGTTGGTCTTCCATATTTTTTTCCACGGTTGACCTCGGATCAGGTAGGAGTTACCCGCTGAACTTAAGCATATCAATAAGCGGAGGACTGAGACTCCAAGGCACACAGGGGGAT
>OTU_1575
ACGTGCGAAACGTAATGTGAATTGCAGAATTCAGTGAATCATCGAATCTTTGAACGCATCTTGCGCTCCTTGGCATTCCGAGGAGCATGCCTGTTTGAGTGTCGTGAAATACTCAATTTCAACCATTTTGTTTGAAATTGGATATGGATGTTGTTGTGGCAACACAACTCGTCCTAAATGCATTAGCGATCTGGCCTCGATCACGCACAGTGTGATAAGAAAAAAAGCATTGTCGGTTCGAGTCAAAAAGTCGCTTCTAACTGTCGAAAGACAAATCATTTATGTCATTTGACCTCAAATCAGGTAGGACTACCCGCTGAACTTAAGCATATCAATAAGCGGAGGACTGAGACTCCAAGGCACACAGGGGAT
>OTU_1583
AACGCGATATGTAATGTGAATTGCAGAATTTTGTGAATCATCGAATTTTTGAACGCACATTGCGCCCTCTGGTATTCCGGAGGGCATACCTGTTTGAGCGTCATTTCAATCTCATTCTAAATGGTTTTGTGTGTCTTTTTGTTTGCGTGAGCAGACAAATCATACTAAATTTAACGGCATGATTGTTATATGTTGTAAGCGTTTAGGTTTACCAAGTCGTGGAGACATATAACATTGGTCAGGCCCTTATAACCTCCAAATTAGAAATTTGACCTCAAATCAGGCAGGAATACCCGCTGAACTTAAGCATATCAATAAGCGGAGGACTGAGACnCCAAGGCACACAGGGGATAGG
>OTU_1585
GCGCGAAATGTAGTGTGAATTGCAGAACATTGTGAATCATCGAATCTTTGAACGCACATTGCACCTCCTGTGAGGGAGGTATGCCTGTCTGAGCGTCATCAAACCCAATAAATCTCTGGATTTGTGTTGGGCTCCGCACCTGTGCGTTGCCTCAAAGTCATGGTCTAACCTGTGGACGAGCTCCTTTCGGACCTGCCACCGGCGTGACTCTTGTCTCTGAATTTGACCTCAGATCAGGTAGGAAGACCGCCTGAACTTAAGCATATCAATAAGCGGAGGA
>OTU_1591
GTGCGAAAAGTGATGCGATTTGCACGAACCTGCGAGTCATCAAGTCTTTGAACGCAAATGGCGCTCTTCTGCGAGGAGGAGCATGTCTGTTAGAGTGGCGTGATGGAGATAGAGTTCTGTGTGGACTTTGGGATGCTCTGTGTACTCTTTTTAGGGGGTACTGGGGCTGAATGGATATGAGTGTCAATTCTAGGACCACGTGCTAAGGGCTTGCCCGGGTCGTGGTGCCAAAGGATGCAGTCCAATATGTATGCATATGCATATATACAGCCATACGCACGCGCCCTCTAATCAGTCAAGATTACCCGCGAACTTAAGCATATCAATAAGCGGAGGACTGAGACTCCAAGGCACACAGGGGAT
>OTU_1595
ATGCGATAAGTAATGTGAATTGCAGAATTCAGTGAATCATCGAATCTTTGAACGCACATTGCGCCCCTTGGTATTCCGGGGGGCATGCCTGTTCGAGCGTCATTTATACCAATCTAGCCTGGCTAGGTGTTGGGCTCCGCCACCGGGCGGGCCTTAAAACTAGTGGCGGTGCTCTCAAGCTCTACGCGTAGTAATCTTCTCGCTATAGGGTCTTGGGAGATGCTGGCCAGCAACCCTAAATTTTTCTAGGTTGACCTCGGATCAGGTAGGGATACCCGCTGAACTTAAGCATATCAATAAGCGGAGGACTGAGACTCCAAGGCACAC
>OTU_1599
ATGCGATACGTAATGTGAATTGCAGAATTCAGTGAATCATCGAATCTTTGAACGCACCTTGCACCCCTTGGCATTCCGAGGGGTACACCCGTTTGAGTGTCGTGAAATTATCAACCTCTCTAAATATTTTGGGGAAGGCTTGGACTTTGGAGGCTTTTGCTGGTCTCTCTCTTTTGAAAGCCAGCTCCTCTTAAATGAATTAGTAGGGTCCACTTTGCTGATCCTTGACGTGATAAGATACTTTCTACGTCTTGGGTTTTTGCAAACCTGCTTCTAACTGTCTCGTCGGAGACTGAACTCATATATATTAAACTCTTGACCTCAAATCGGGTGAGACTACCCGCTGAACTTAAGCATATCAATAAGCGGAGGA
>OTU_1607
ATGCGATAAGTAATGTGAATTGCAGAATTCCGTGAATCATCGAATCTTTGAACGCACATTGCGCCCCCTGGCATTCCGGGGGGCATGCCTGTCCGAGCGTCATTTCTGCCCTCAAGCACGGCTTGTGTGTTGGGTGTGGTCCCCCTGGGGACCTGCCTGAAAGGCAGTGGCGACGCCCGCCTAGGTCCTCGAGCGTATGGGGCTTTGTCACCCGCTCTGTAGGCCCGGCCGGCGCCTGCCGACCCTCATCATCCTTTTTTCAGGTTGACCTCGGATCAGGTAGGGATACCCGCTGAACTTAAGCATATCAATAAGCGGAGGA
>OTU_1609
ATGCGATAAGTAATGTGAATTGCAGAATTCAGTGAATCATCGAATCTTTGAACGCACATTGCACCCTCTGGTATTCCAGGGGGGCATGCCTGTTCGAGCGTCATTTCAACCCTCAAGCCCTGCTTGGTGTTGGGGCCCTATAGTTGATATAGGCCCTGAAAAACAGTGGCGGGCTCACTATAACTCCGAGCGTAGTACATTACCTCGCTTAGGGCGTTTTAGTGGGATCCAGCCTCCCTTTTAACTCTAAAGGTTGACCTCGAATCAGGTAGGAATACCCGCTGAACTTAAGCATATCAATAAGCGGAGGA
>OTU_1613
ATGCGATAAGTAATGTGAATTGCAGAATTCAGTGAATCATCGAATCTTTGAACGCACATTGCGCCCCTTGGTATTCCGAGGGGCATGCCTGTTCGAGCGTCATTACAACCCTCAAGCCCAGCTTGGTATTGGGTCTCGCAGTTAAACCAGCGGGCCTTAAAGTCAGTGGCGGTGCCGTTTGGGCTCTGAGCGTAGTAAATCTCCTCGCTATAGAGACCTGGCGGTGGTAGTCATTAACCCCCCAACTTTCTAAGTTTGACCTCGGATCAGGTAGGGATACCCGCTGAACTTAAGCATATCAATAAGCGGAGGA
>OTU_1615
GTGCGAAAAGTGATGCGATTTGCACGAACCTGCGAGTCATCAAGTCTTTGAACGCAAATGGCGCTCTTCTGCGAGGAGGAGCATGTCTGTTAGAGTGGCGTGATGGAGATAGAGTTCTGTGTGGACTTTGGGATGCTCTGTGTACTCTTCTTCTCTTGAGGGGGGTACTGGGGCTGAATGGATATCTCTGGAATAGCAATTCTGGGACCACGTGCTAAGGGCTTGCCCGGGTCGTGGTGCCAAAGGATGCAGTCCAATATGTATGCATATGCATATATACAGCCATACGCACGCGCCCTCTAATCAGTCAAGATTACCCGCGAACTTAAGCATATCAATAAGCGGAGGACTGAGACTCCAAGGCACACAGGGGA
>OTU_1617
ATGCGATAAGTAATGTGAATTGCAGAATTCAGTGAATCATCGAATCTTTGAACGCATCTTGCGCTCCTTGGTATTCCGAGGAGCATGCCTGTTTGAGTGTCATTTGAAAGCTTCTCAGCCACTCCAGAAAATGGATGTGGCTTGGGAGATTGTGGAGGGATTGTGCAGGCTCCTGTTTGTCTGCTCCTCTGAAACATATTAGTGGCGTCTGGTTCAGACCCACCAATGGGTGTGATAAACTATCAGTGCCCTTGGGTGGTGTGCTGCGTGTGGCTGCTTTTGATCGATTGTGACCAACTTGACCTCAAATCAGGTAGGACTACCCGCTGAACTTAAGCATATCAATAAGCGGAGGACTGAGACGGCCAAGGCACGACAGGGGA
>OTU_1619
AGTGCGAAAAGTAGTGCGATTTGCATGCTCTGTGAGTCATCGAGTCTTTGAACGCATATGGCGCCTCCAGGCCCTGCCCGGAGGCATGTCTGTTTGAGCATCATAACCTTTTTGTAATTGGGCTCACACCACTGTCTGCCCGGAAGCGCCGCGCTGTCGTGGGGTCACAATCACTGCGACAGCAGCTCCGATCCGCGATCTCAAATCAGACAGGACTACCCGCCGAACTTAAGCATATCAATAAGCGGAGGA
>OTU_1631
ATGCGATAAGTAATGTGAATTGCAGAATTCAGTGAATCATCGAATCTTTGAACGCACCTTGCGCTCCTTGGTATTCCTCGGAGCATGCCTGTTTGAGTATCATGAAATTCTCAAAGCAAGTCTTTTGTTAATTCAACTGGCTTTGCATTTGGATTTGGAGGTTGCAGATTCACGTCTGCTCCTCTTAAATGAATTAGCTGGATCTCCATGAACTTGGTTCCACTCGGCGTGATAAGTATCACTCGCTGAGGACACCCGTAAAAAAGGTGGCCAGGCTTAAGGATGAGCCGCTTCTAACAGTCCATTCAATTGGACAATTTAATTTATGATCTGATCTCAAATCAGGTAGGACTACCCGCTGAACTTAAGCATATCAATAAGCGGAGGA
>OTU_1643
AATGCGATAAGTAATGTGAATTGCAGAATTCAGTGAATCATCGAATCTTTGAACGCACCTTGCGCCCTTTGGTATTCCGAAGGGCATGCCTGTTTGAGTGTCATTAAATTATCAACCTTGCTCGCTTTTACCGGCTTGAGTTAGGCTTGGATGTGAGGGCTTGCTGGCTTCCTTCAGTGGATGGTCTGCTCCCTTTAAATGCATTAGTGGGATCTCTTGTGGACCGTCACTTGGTGTGATAATTATCTATGCCATCTTGACTTTGAAGCAAAATCTATGGGAACCCGCTCATAACCGTCTTCGGACAATCTTTGACATTTTGACCTCAAATCAGGTAGGACTACCCGCTGAACTTAAGCATATCAATAAGCGGAGGA
>OTU_1647
ATGCGATAAGTAATGTGAATTGCAGAATTCAGTGAATCATCGAATCTTTGAACGCACATTGCACCCTCTGGTATTCCGGGGGGTATGCCTGTTCGAGCGTCATTTCAACCCTCAAGCTCAGCTTGGTATTGGATGTCACCTGGCAATGGTGCATCCTAAAATCAGTGGCGGTGCCATCTGGCTTCAAGTGTAGTAAAACTCTCGCTTTGGAGGTTTGGATGTGTGCTTGCCATCAACCCTTAATTTATCAAAGGTTGACCTCGGATCAGGTAGGGATACCCGCTGAACTTAAGCATATCAATAAGCGGAGGA
>OTU_1649
GCGCGAAATGTAGTGTGAATCGCAGAACATTGTGAATCATCGAATCTTTGAACGCACATTGTGCCTCCTGTAACAGGGAGGCATGCCTGTCTGAGTCTCATTTAATCTCTAAACCCTCGGGTTTGTGCCTGGGCGTTCGCCTCTTGGGTGTCGCCTCAAAGTCATCTGTCTTATGAGCGGACGAGATCCTTTTGGACCTGCCGTTTGTCGGACCCAAAATCTCTGATTTGAGCTCAGATCAGGTAGGACTACCGCCTGAACTTAAGCATATCAATAAGCGGAGGA
>OTU_1651
ATGCGATACGTAATGTGAATTGCAGAATTCAGTGAATCATCGAATCTTTGAACGCACCTTGCGCCCCCTGGTATTCCGAGGGGCACACCCGTTTGAGTGCCGTGAAATTCTCAAACTCCTTGGTTTCTTCTGGAGACCAAAGGAGGCTTGGACTTTGGAGGCCTTTGCTGGCATCTTTTGTCAGCTCCTCTTAAATGAATTAGCGGGGTCCTCTTTGCCAATCCTCGACACGTGATAAGATGCTTCCGTGTTTCGGTTTCTGGCTCTGTTGCTTTTGGGACCCGCTTCTAATCGTCCTGACCTTGTGTCCAGAGACAATGTTCGAGCTCGTCTCCCTTCTCGGGAGACCCCCTGGCCCCACGAACCCTTGGCCTCAAATCGGGTGAGACTACCCGCTGAACTTAAGCATATCAATAAGCGGAGGA
>OTU_1655
GCGCGAAATGTAGTGTGAATTGCAGAACATTGTGAATCATCGAATCTTTGAACGCACATTGCGCTCCCTGGTATTCCGGGGAGCATGCCTGTCTGAGCGTCATTACAACCTTTGCGCTCTGCGCAGTGTTGAGCGCAGCCTTCTGGGCTCGCTTCAAATCCAGTGGCAGCACCGCAGAGCCCCTACGCGCAGTGATCACCGCCGCCGGTGGAGCGCTGCGAGTGCTCGCCAGTCAACCCCCACTTTGCTAGGTTGACCTCAGATCAGGCAGAGATACCCGCTGAACTTAAGCATATCAATAAGCGGAGGA
>OTU_1657
AAATGCGATAAGTAATGTGAATTGCAGAATTCAGTGAATCATCAAATCTTTGAACGCACATTGCGCTCCTTGGTATTCCAAGGAGCATACCTGTTCGAGCGTCATTACAACCCTCAAGCTCTGCTTGGTATTGGGCATCATCGGTGACGGTGTGCCTAAAAGTCAGTGGCGGTGCTGCCTAGCTCCAAGCGTAGTAGACTTCTCGCTATGGATGCCTGGGAGACGCTTGTCATAGCCTCTAAATCTTTAAGGTTGACCTCGGATCAGGTAGGGATACCCGCTGAACTTAAGCATATCAATAAGCGGAGGACTGAGACTCCAAGGCACACAGGGGA
>OTU_1661
ATGCGATAAGTAATGTGAATTGCAGAATTCAGTGAATCATCGAATCTTTGAACGCACCTTGCGCCTTTTGGTATTCCGAAAGGCATGCCTGTTTGAGTGTCATGTAGACTCAACTCTCGAGAGGTTTCTTGCGAGTTGGATTTGGGTGTTGCCATTTGGCTCGCCTTAAAAGTGTTAGTGGTTTAAGCACTTGATCGGACGTGATAAGTTTCGTCCGGCCGTGTGTCGTCGACCGCTCCTAAACCGCCTTGCGGCGCTCTTTGACTCTGACCTCAAATCAGGTAGGACTACCCGCTGAACTTAAGCATATCAATAAGCGGAGGA
>OTU_1663
GTGCGAAATGTAATGCGATTTGCATGAATCTGTGAGTCATCGAATCTTTGAACGCAACTTGCGCCCTATTAGGGCATGTCTGTTTGAGTACCGCAATCTTTTATGCAGCAATGCGAATTGATCATGGCGTTAGGCCTTGGTTTAAAAATAGTATGTAGTATCGAGCTAGAGCTTGGACACTATGTGTTAGAGACGCAAGTCTTCTCATGGTACCATGCGCTAATGCTAGATAATGAATACTCTTTATTTGGTCTCAAATCAGGCAAGATACCCGCTGAACTTAAGCATATCAATAAGCGGAGGA
>OTU_1669
AATGCGATACGTAATGTGAATTGCAGAATTCAGTGAATCATCGAATCTTTGAACGCACCTTGCGCCCCTTGGTATTCCGAGGGGCACACCCGTTTGAGTGTCGTGAAAACCTCAACCTCCCTGGTTTCTTCTTGAGACCAAAGGAGGCTTGGACTTTGGAGGCCTTTGCTGGCGTCTCTGCCAGCTCCTCTCAAATGAATTAGTGGGGTCCTCTTTGCCGATCCTTGACATGTGATAAGATGCTTCCGTGTCTCGGTTTCTGGCTCTGTTGCTTTCGGGACCCGCTTCTAACCGTCTAGACCCTTGCGTTGAGACAACGTTCGAGCACGTCTCCCTTGTCGGGAAACGTTCTCGGCCTCACGAACGCCTTGGCCTCAAATCGGGTGAGACTACCCGCTGAACTTAAGCATATCAATAAGCGGAGGA
>OTU_1671
ACTACGTTAATCAGTGTAAACTGCACAATAGCAGAACACTTGAACTTCGAACGCACATTGCGGCTAAAGGGTAACTCCTCTAGCCTTATCTGCGTGAGGGCTGTATAGCGATACTCAACTCATGTTTAGGGAGTGATCACTTTACCGTGAGACTCCGCAACGTGAACCTCGCTAGTGGTCTCTGACTGCTGACGTCTCAGGCAGGCAAGACCGCGGGTTAGCGAGACGATACACTCCTGTGTGTCACTCACTCAACAGCCTCACGTCAGGTAAGATCACCCGCTGAACTTAAGCATATCAATAAGCGGAGGACTGGGACTGCCAAGGCACA
>OTU_1675
ATGCGATAAGTAATGTGAATTGCAGAATTCAGTGAATCATCGAATCTTTGAACGCACCTTGCACCCCGTGGCTTTCCACGGGGTACGCCCGTTCGAGCGTCACGTTAACCCATCGCCATCGGTCGTTGACCCGACCGTGAAGCGGATTTGGACGTCGCCGGCCGAGAGGTCGGCTCGTCTCGAAATGCATTAGCTGGAGTGCGGAGCGCCGCGCGACGTTGATAATCGTCTACGCCTCGCGAGCTTCGAGCTCCGCTTCGAACCGTCGTCGACCGGACGACTTACTTTCAAAGTTTGACCTCGAATCGGGTGGGACTACCCGCTGAACTTAAGCATATCAATAAGCGGAGGA
