# Supplementary material for: Community composition of root-associated fungi in a Quercus-dominated temperate forest: “codominance” of mycorrhizal and root-endophytic fungi
Source: Ecol Evol. 2013 Apr 5;3(5):1281–93. doi: 10.1002/ece3.546 (PMC3678483; doi:10.1002/ece3.546)
Supplement: Supplementary file 3 [file ece30003-1281-SD3.xlsx]

## Sheet: Sheet1
			Claident					UNITE						BLAST
MOTU ID	N (obs)	Sequence length	Phylum	Class	Order	Family	Genus†	Accession	Description	Query coverage (%)	E value		Identity	Accession	Description	Max score	Total score	Query coverage	E value	Max identity
483	63	342	Ascomycota	Leotiomycetes	Helotiales			UDB011457	Sclerotinia tuberosa	38.8889	6e-57	133	127/133 (95%)	GU166474.1	Helotiales sp. ARDLJ-2009c internal transcribed spacer 1, partial sequence; 5.8S ribosomal RNA gene and internal transcribed spacer 2, complete sequence; and 28S ribosomal RNA gene, partial sequence	512	512	0.91	6e-142	0.96
577	48	385	Ascomycota	Eurotiomycetes	Chaetothyriales	Herpotrichiellaceae		UDB001385	Tuber puberulum	27.013	3e-37	104	98/104 (94%)	HM803232.1	Cladophialophora carrionii strain 60 18S ribosomal RNA gene, partial sequence; internal transcribed spacer 1, 5.8S ribosomal RNA gene, and internal transcribed spacer 2, complete sequence; and 28S ribosomal RNA gene, partial sequence	497	497	0.9	2e-137	0.93
257	34	340	Ascomycota	Leotiomycetes	Helotiales			UDB011457	Sclerotinia tuberosa	38.5294	2e-60	131	127/131 (96%)	HM190132.1	Ascomycota sp. BB-2010 voucher BB98_404_Bv_210507 (DNA888) 18S ribosomal RNA gene, partial sequence; internal transcribed spacer 1, 5.8S ribosomal RNA gene, and internal transcribed spacer 2, complete sequence; and 28S ribosomal RNA gene, partial sequence	573	573	0.91	3e-160	1
499	31	341	Ascomycota	Leotiomycetes	Rhytismatales			UDB011524	Lyophyllum paelochroum	31.3783	2e-41	107	101/107 (94%)	GU138714.1	Lophodermium jiangnanense strain R44 18S ribosomal RNA gene, partial sequence; internal transcribed spacer 1, 5.8S ribosomal RNA gene, and internal transcribed spacer 2, complete sequence; and 28S ribosomal RNA gene, partial sequence	268	268	0.91	1e-68	0.83
263	28	407	Basidiomycota	Agaricomycetes	Russulales	Russulaceae	Russula	UDB011202	Russula pallidospora	64.8649	7e-88	264	244/264 (92%)	AB597671.1	Fungal sp. JK-02M genes for 18S rRNA, ITS1, 5.8S rRNA, ITS2, 28S RNA, partial and complete sequence	619	619	0.91	3e-174	0.97
289	19	459	Basidiomycota	Agaricomycetes	Russulales	Russulaceae	Lactarius*	UDB011494	Lactarius quietus	94.7712	0	435	429/435 (98%)	AB597656.1	Fungal sp. JJ-03M genes for 18S rRNA, ITS1, 5.8S rRNA, ITS2, 28S RNA, partial and complete sequence	780	780	0.91	0	1
255	18	343	Ascomycota	Leotiomycetes	Helotiales			UDB011457	Sclerotinia tuberosa	38.484	1e-58	132	127/132 (96%)	AF081443.2	Mycorrhizal sp. UBCS246 internal transcribed spacer 1, partial sequence; 5.8S ribosomal RNA gene and internal transcribed spacer 2, complete sequence; and 28S ribosomal RNA gene, partial sequence	569	569	0.91	3e-159	0.99
247	17	342	Ascomycota	Leotiomycetes	Helotiales	Dermateaceae		UDB011457	Sclerotinia tuberosa	37.4269	2e-63	128	126/128 (98%)	JN607229.2	Fungal sp. 180A TTMM-2011 internal transcribed spacer 1, partial sequence; 5.8S ribosomal RNA gene and internal transcribed spacer 2, complete sequence; and 28S ribosomal RNA gene, partial sequence	577	577	0.91	2e-161	1
281	8	369	Ascomycota	Eurotiomycetes	Chaetothyriales	Herpotrichiellaceae		UDB011457	Sclerotinia tuberosa	32.5203	1e-39	120	112/120 (93%)	GQ996076.1	Fungal sp. mh4293.4 18S ribosomal RNA gene, partial sequence; internal transcribed spacer 1, 5.8S ribosomal RNA gene, and internal transcribed spacer 2, complete sequence; and 28S ribosomal RNA gene, partial sequence	603	603	0.94	3e-169	0.98
301	8	335	Ascomycota	Leotiomycetes	Rhytismatales			UDB011457	Sclerotinia tuberosa	38.209	6e-54	128	122/128 (95%)	FR837916.1	Rhytismataceae sp. ZK45/08 partial 18S rRNA gene, ITS1, 5.8S rRNA gene, ITS2 and partial 28S rRNA gene, isolate ZK45/08	412	412	0.94	6e-112	0.91

## Sheet: Sheet2
			Claident					UNITE*						BLAST*
OTU ID	N (obs)	Sequence length (bp)	Phylum	Class	Order	Family	Genus†	Accession	Description	Query coverage (%)	E value		Identity	Accession	Description	Max score	Total score	Query coverage (%)	E value	Max identity (%)
483	63	342	Ascomycota	Leotiomycetes	Helotiales			UDB011457	Sclerotinia tuberosa	38.8889	6e-57	133	127/133 (95%)	GU166474.1	Helotiales sp. ARDLJ-2009c internal transcribed spacer 1, partial sequence; 5.8S ribosomal RNA gene and internal transcribed spacer 2, complete sequence; and 28S ribosomal RNA gene, partial sequence	512	512	91	6e-142	96
577	48	385	Ascomycota	Eurotiomycetes	Chaetothyriales	Herpotrichiellaceae		UDB001385	Tuber puberulum	27.013	3e-37	104	98/104 (94%)	HM803232.1	Cladophialophora carrionii strain 60 18S ribosomal RNA gene, partial sequence; internal transcribed spacer 1, 5.8S ribosomal RNA gene, and internal transcribed spacer 2, complete sequence; and 28S ribosomal RNA gene, partial sequence	497	497	90	2e-137	93
257	34	340	Ascomycota	Leotiomycetes	Helotiales			UDB011457	Sclerotinia tuberosa	38.5294	2e-60	131	127/131 (96%)	HM190132.1	Ascomycota sp. BB-2010 voucher BB98_404_Bv_210507 (DNA888) 18S ribosomal RNA gene, partial sequence; internal transcribed spacer 1, 5.8S ribosomal RNA gene, and internal transcribed spacer 2, complete sequence; and 28S ribosomal RNA gene, partial sequence	573	573	91	3e-160	100
499	31	341	Ascomycota	Leotiomycetes	Rhytismatales			UDB011524	Lyophyllum paelochroum	31.3783	2e-41	107	101/107 (94%)	GU138714.1	Lophodermium jiangnanense strain R44 18S ribosomal RNA gene, partial sequence; internal transcribed spacer 1, 5.8S ribosomal RNA gene, and internal transcribed spacer 2, complete sequence; and 28S ribosomal RNA gene, partial sequence	268	268	91	1e-68	83
263	28	407	Basidiomycota	Agaricomycetes	Russulales	Russulaceae	Russula	UDB011202	Russula pallidospora	64.8649	7e-88	264	244/264 (92%)	AB597671.1	Fungal sp. JK-02M genes for 18S rRNA, ITS1, 5.8S rRNA, ITS2, 28S RNA, partial and complete sequence	619	619	91	3e-174	97
289	19	459	Basidiomycota	Agaricomycetes	Russulales	Russulaceae	Lactarius*	UDB011494	Lactarius quietus	94.7712	0	435	429/435 (98%)	AB597656.1	Fungal sp. JJ-03M genes for 18S rRNA, ITS1, 5.8S rRNA, ITS2, 28S RNA, partial and complete sequence	780	780	91	0	100
255	18	343	Ascomycota	Leotiomycetes	Helotiales			UDB011457	Sclerotinia tuberosa	38.484	1e-58	132	127/132 (96%)	AF081443.2	Mycorrhizal sp. UBCS246 internal transcribed spacer 1, partial sequence; 5.8S ribosomal RNA gene and internal transcribed spacer 2, complete sequence; and 28S ribosomal RNA gene, partial sequence	569	569	91	3e-159	99
247	17	342	Ascomycota	Leotiomycetes	Helotiales	Dermateaceae		UDB011457	Sclerotinia tuberosa	37.4269	2e-63	128	126/128 (98%)	JN607229.2	Fungal sp. 180A TTMM-2011 internal transcribed spacer 1, partial sequence; 5.8S ribosomal RNA gene and internal transcribed spacer 2, complete sequence; and 28S ribosomal RNA gene, partial sequence	577	577	91	2e-161	100
281	8	369	Ascomycota	Eurotiomycetes	Chaetothyriales	Herpotrichiellaceae		UDB011457	Sclerotinia tuberosa	32.5203	1e-39	120	112/120 (93%)	GQ996076.1	Fungal sp. mh4293.4 18S ribosomal RNA gene, partial sequence; internal transcribed spacer 1, 5.8S ribosomal RNA gene, and internal transcribed spacer 2, complete sequence; and 28S ribosomal RNA gene, partial sequence	603	603	94	3e-169	98
301	8	335	Ascomycota	Leotiomycetes	Rhytismatales			UDB011457	Sclerotinia tuberosa	38.209	6e-54	128	122/128 (95%)	FR837916.1	Rhytismataceae sp. ZK45/08 partial 18S rRNA gene, ITS1, 5.8S rRNA gene, ITS2 and partial 28S rRNA gene, isolate ZK45/08	412	412	94	6e-112	91
* Query search was conducted on November 9, 2012.
