# Supplementary material for: Community composition of root-associated fungi in a Quercus-dominated temperate forest: “codominance” of mycorrhizal and root-endophytic fungi
Source: Ecol Evol. 2013 Apr 5;3(5):1281–93. doi: 10.1002/ece3.546 (PMC3678483; doi:10.1002/ece3.546)
Supplement: Supplementary file 4 [file ece30003-1281-SD4.xlsx]

## Sheet: allMOTUs
OTU ID	Superkingdom	Kingdom	Subkingdom	Phylum	Class	Order	Family	Genus	Species	Putative ecotype	Sample type
OTU_1	Eukaryota	Fungi	Dikarya	Ascomycota						unknown	root + soil
OTU_3	Eukaryota	Fungi		Glomeromycota	Glomeromycetes	Diversisporales				Putatively mutualistic	root
OTU_5	Eukaryota	Fungi	Dikarya	Ascomycota	Eurotiomycetes	Chaetothyriales				unknown	root
OTU_7	Eukaryota	Fungi	Dikarya	Ascomycota	Eurotiomycetes	Eurotiales	Trichocomaceae	Penicillium		unknown	root + soil
OTU_11	Eukaryota	Fungi	Dikarya	Ascomycota	Leotiomycetes	Helotiales		Phialocephala	Phialocephala fortinii	unknown	root
OTU_13	Eukaryota	Fungi	Dikarya	Basidiomycota	Agaricomycetes	Thelephorales	Thelephoraceae	Tomentella		Putatively mutualistic	root + soil
OTU_15	Eukaryota	Fungi	Dikarya	Ascomycota	Leotiomycetes					unknown	root + soil
OTU_21	Eukaryota	Fungi	Dikarya							unknown	root + soil
OTU_25	Eukaryota	Fungi	Dikarya	Ascomycota						unknown	root + soil
OTU_29	Eukaryota	Fungi	Dikarya	Ascomycota	Dothideomycetes	Pleosporales		Corynespora	Corynespora cassiicola	Putatively parasitic	root + soil
OTU_31	Eukaryota	Fungi		Glomeromycota	Glomeromycetes	Glomerales	Glomeraceae	Glomus	Glomus macrocarpum	Putatively mutualistic	root + soil
OTU_33	Eukaryota	Fungi	Dikarya	Basidiomycota	Agaricomycetes	Agaricales	Cortinariaceae	Cortinarius		Putatively mutualistic	root
OTU_37	Eukaryota	Fungi	Dikarya							unknown	root + soil
OTU_39	Eukaryota	Fungi	Dikarya	Ascomycota	Leotiomycetes					unknown	root + soil
OTU_41										unknown	root + soil
OTU_45	Eukaryota	Fungi	Dikarya	Basidiomycota	Agaricomycetes	Agaricales	Cortinariaceae	Cortinarius		Putatively mutualistic	root + soil
OTU_47	Eukaryota	Fungi	Dikarya	Ascomycota						unknown	root + soil
OTU_49										unknown	root + soil
OTU_51	Eukaryota	Fungi	Dikarya	Ascomycota						unknown	root
OTU_53	Eukaryota	Fungi	Dikarya	Ascomycota						unknown	root + soil
OTU_55	Eukaryota	Fungi	Dikarya	Ascomycota	Leotiomycetes	Helotiales				unknown	root
OTU_57	Eukaryota	Fungi	Dikarya	Basidiomycota	Agaricomycetes	Thelephorales	Thelephoraceae			Putatively mutualistic	root
OTU_59	Eukaryota	Fungi	Dikarya	Ascomycota	Eurotiomycetes	Chaetothyriales	Herpotrichiellaceae	Capronia		unknown	root
OTU_61	Eukaryota	Fungi	Dikarya	Ascomycota	Eurotiomycetes	Chaetothyriales	Herpotrichiellaceae			unknown	root + soil
OTU_63	Eukaryota	Fungi	Dikarya	Basidiomycota	Agaricomycetes	Russulales	Russulaceae	Lactarius		Putatively mutualistic	root + soil
OTU_65	Eukaryota	Fungi	Dikarya	Ascomycota	Leotiomycetes	Helotiales	Dermateaceae	Cryptosporiopsis		unknown	root
OTU_67	Eukaryota	Fungi	Dikarya	Basidiomycota	Tremellomycetes	Tremellales		Trichosporon	Trichosporon moniliiforme	unknown	soil
OTU_71	Eukaryota	Fungi	Dikarya	Basidiomycota	Agaricomycetes	Agaricales	Tricholomataceae	Mycena		unknown	root
OTU_73	Eukaryota	Fungi	Dikarya	Ascomycota						unknown	root + soil
OTU_75										unknown	root + soil
OTU_79	Eukaryota	Fungi	Dikarya	Basidiomycota	Agaricomycetes	Agaricales				unknown	root + soil
OTU_81	Eukaryota	Fungi	Dikarya	Ascomycota	Eurotiomycetes	Chaetothyriales	Herpotrichiellaceae	Capronia		unknown	root + soil
OTU_83										unknown	soil
OTU_85	Eukaryota	Fungi	Dikarya	Ascomycota						unknown	root + soil
OTU_89	Eukaryota	Fungi	Dikarya	Ascomycota						unknown	root
OTU_93	Eukaryota	Fungi	Dikarya	Ascomycota	Dothideomycetes				uncultured Dothideomycetes	unknown	root + soil
OTU_99	Eukaryota	Fungi	Dikarya	Ascomycota						unknown	soil
OTU_103	Eukaryota	Fungi	Dikarya	Ascomycota	Leotiomycetes		Myxotrichaceae			unknown	root + soil
OTU_105	Eukaryota	Fungi		Glomeromycota	Glomeromycetes	Glomerales	Glomeraceae			Putatively mutualistic	root
OTU_107	Eukaryota	Fungi	Dikarya	Ascomycota						unknown	root + soil
OTU_109	Eukaryota	Fungi	Dikarya	Ascomycota	Leotiomycetes	Helotiales				unknown	root
OTU_115	Eukaryota	Fungi	Dikarya	Basidiomycota	Agaricomycetes	Trechisporales			uncultured Trechisporales	unknown	root
OTU_117	Eukaryota	Fungi	Dikarya	Basidiomycota	Agaricomycetes	Agaricales				unknown	soil
OTU_121										unknown	soil
OTU_123	Eukaryota	Fungi	Dikarya	Ascomycota	Leotiomycetes	Helotiales	Dermateaceae	Scleropezicula		unknown	root + soil
OTU_125	Eukaryota									unknown	root + soil
OTU_127										unknown	soil
OTU_131	Eukaryota	Fungi	Dikarya	Basidiomycota	Agaricomycetes	Thelephorales	Thelephoraceae			Putatively mutualistic	root + soil
OTU_137	Eukaryota	Fungi	Dikarya	Ascomycota						unknown	root
OTU_139	Eukaryota	Fungi	Dikarya	Basidiomycota	Agaricomycetes	Russulales	Russulaceae	Russula	Russula vesca	Putatively mutualistic	root + soil
OTU_143	Eukaryota	Fungi	Dikarya							unknown	root
OTU_147	Eukaryota	Fungi	Dikarya	Ascomycota	Leotiomycetes	Helotiales	Dermateaceae			unknown	root
OTU_149	Eukaryota	Fungi	Dikarya	Ascomycota	Leotiomycetes	Helotiales	Helotiaceae	Meliniomyces		unknown	root
OTU_153	Eukaryota	Fungi	Dikarya	Basidiomycota	Agaricomycetes	Agaricales	Tricholomataceae	Mycena		unknown	root
OTU_159	Eukaryota	Fungi	Dikarya	Ascomycota						unknown	root + soil
OTU_161	Eukaryota	Fungi								unknown	root
OTU_173	Eukaryota	Fungi	Dikarya	Ascomycota	Sordariomycetes					unknown	root + soil
OTU_179	Eukaryota	Fungi	Dikarya	Ascomycota	Eurotiomycetes	Chaetothyriales	Herpotrichiellaceae	Cladophialophora		unknown	root
OTU_183	Eukaryota	Fungi	Dikarya	Ascomycota	Eurotiomycetes	Chaetothyriales	Herpotrichiellaceae	Capronia		unknown	root
OTU_185	Eukaryota	Fungi	Dikarya	Basidiomycota	Agaricomycetes	Cantharellales	Clavulinaceae	Clavulina		Putatively mutualistic	root + soil
OTU_187										unknown	root
OTU_189	Eukaryota	Fungi	Dikarya	Ascomycota	Sordariomycetes	Hypocreales	Nectriaceae			unknown	root + soil
OTU_191	Eukaryota	Fungi	Dikarya	Ascomycota	Leotiomycetes	Helotiales	Dermateaceae	Cryptosporiopsis	Cryptosporiopsis sp. LZ-2012	unknown	root
OTU_195	Eukaryota	Fungi	Dikarya	Ascomycota	Eurotiomycetes					unknown	root + soil
OTU_197	Eukaryota	Metazoa		Arthropoda	Arachnida					NA	NA
OTU_199	Eukaryota	Fungi	Dikarya	Ascomycota	Saccharomycetes	Saccharomycetales		Candida		unknown	root + soil
OTU_201	Eukaryota	Fungi	Dikarya	Ascomycota						unknown	root + soil
OTU_203										unknown	soil
OTU_205	Eukaryota	Fungi	Dikarya	Ascomycota	Leotiomycetes	Helotiales				unknown	root
OTU_213	Eukaryota	Fungi	Dikarya	Basidiomycota	Agaricomycetes	Agaricales	Agaricaceae	Agaricus		unknown	root + soil
OTU_215	Eukaryota	Fungi	Dikarya	Basidiomycota	Agaricomycetes	Boletales	Boletaceae	Boletus		Putatively mutualistic	root + soil
OTU_219	Eukaryota	Fungi	Dikarya	Ascomycota						unknown	root + soil
OTU_221	Eukaryota	Fungi	Dikarya	Ascomycota						unknown	root
OTU_223	Eukaryota	Fungi	Dikarya	Basidiomycota	Agaricomycetes	Agaricales				unknown	root + soil
OTU_225	Eukaryota	Fungi	Dikarya	Ascomycota	Leotiomycetes	Helotiales				unknown	root + soil
OTU_231	Eukaryota	Fungi	Dikarya							unknown	root + soil
OTU_235	Eukaryota	Fungi		Chytridiomycota	Chytridiomycetes	Chytridiales				unknown	root
OTU_237										unknown	root + soil
OTU_241	Eukaryota	Fungi	Dikarya	Basidiomycota	Agaricomycetes	Thelephorales	Thelephoraceae	Tomentella		Putatively mutualistic	root
OTU_243	Eukaryota	Fungi	Dikarya	Ascomycota	Sordariomycetes	Xylariales	Amphisphaeriaceae	Pestalotiopsis		Putatively parasitic	root + soil
OTU_245	Eukaryota	Fungi	Dikarya	Basidiomycota	Agaricomycetes	Russulales	Russulaceae	Lactarius		Putatively mutualistic	root
OTU_247	Eukaryota	Fungi	Dikarya	Ascomycota	Leotiomycetes	Helotiales	Dermateaceae			"Common ASC"	root + soil
OTU_249										unknown	root + soil
OTU_251	Eukaryota	Fungi	Dikarya	Ascomycota						unknown	root + soil
OTU_253	Eukaryota	Fungi	Dikarya	Ascomycota	Leotiomycetes	Helotiales				unknown	root + soil
OTU_255	Eukaryota	Fungi	Dikarya	Ascomycota						"Common ASC"	root + soil
OTU_257	Eukaryota	Fungi	Dikarya	Ascomycota	Leotiomycetes	Helotiales				"Common ASC"	root + soil
OTU_259	Eukaryota	Fungi	Dikarya	Ascomycota	Eurotiomycetes	Chaetothyriales	Herpotrichiellaceae	Cladophialophora		unknown	root + soil
OTU_261										unknown	root + soil
OTU_263	Eukaryota	Fungi	Dikarya	Basidiomycota	Agaricomycetes	Russulales	Russulaceae	Russula		Putatively mutualistic	root + soil
OTU_265	Eukaryota	Fungi	Dikarya	Ascomycota						unknown	root + soil
OTU_267										unknown	root + soil
OTU_269	Eukaryota	Fungi	Dikarya	Ascomycota						unknown	root + soil
OTU_271	Eukaryota	Fungi	Dikarya	Ascomycota						unknown	root
OTU_273	Eukaryota	Fungi				Mucorales		Umbelopsis		unknown	root + soil
OTU_277	Eukaryota	Fungi	Dikarya	Ascomycota	Eurotiomycetes	Chaetothyriales	Herpotrichiellaceae	Capronia		unknown	root + soil
OTU_279										unknown	root + soil
OTU_281	Eukaryota	Fungi	Dikarya	Ascomycota	Eurotiomycetes	Chaetothyriales	Herpotrichiellaceae			"Common ASC"	root + soil
OTU_283	Eukaryota	Fungi	Dikarya	Ascomycota						unknown	root
OTU_285										unknown	root + soil
OTU_287	Eukaryota	Viridiplantae		Streptophyta		Aquifoliales	Aquifoliaceae	Ilex		NA	NA
OTU_289	Eukaryota	Fungi	Dikarya	Basidiomycota	Agaricomycetes	Russulales	Russulaceae	Lactarius	Lactarius quietus	Putatively mutualistic	root + soil
OTU_291	Eukaryota	Fungi	Dikarya	Ascomycota						unknown	root + soil
OTU_293	Eukaryota	Fungi	Dikarya	Basidiomycota	Agaricomycetes	Thelephorales	Thelephoraceae	Tomentella		Putatively mutualistic	root + soil
OTU_295	Eukaryota	Fungi	Dikarya	Basidiomycota	Tremellomycetes					unknown	root + soil
OTU_297	Eukaryota	Fungi	Dikarya	Ascomycota	Leotiomycetes	Helotiales	Dermateaceae	Cryptosporiopsis	Cryptosporiopsis ericae	unknown	root
OTU_299	Eukaryota	Fungi	Dikarya	Ascomycota	Leotiomycetes	Helotiales				unknown	root + soil
OTU_301	Eukaryota	Fungi	Dikarya	Ascomycota						"Common ASC"	root
OTU_303	Eukaryota	Fungi	Dikarya							unknown	root + soil
OTU_305	Eukaryota	Fungi	Dikarya	Ascomycota	Sordariomycetes	Diaporthales	Valsaceae	Phomopsis		unknown	root + soil
OTU_307	Eukaryota	Viridiplantae		Streptophyta		Ericales	Ericaceae			NA	NA
OTU_309	Eukaryota	Fungi	Dikarya	Basidiomycota	Agaricomycetes	Thelephorales	Thelephoraceae	Thelephora		Putatively mutualistic	root + soil
OTU_311										unknown	root + soil
OTU_315	Eukaryota	Fungi	Dikarya	Ascomycota						unknown	root + soil
OTU_335	Eukaryota	Fungi	Dikarya	Ascomycota						unknown	root + soil
OTU_339	Eukaryota	Fungi	Dikarya	Ascomycota	Dothideomycetes	Pleosporales	Pleosporaceae	Pyrenochaeta		unknown	root + soil
OTU_351	Eukaryota	Fungi	Dikarya	Ascomycota						unknown	root
OTU_357	Eukaryota	Viridiplantae		Streptophyta		Rosales	Rosaceae	Prunus		NA	NA
OTU_363	Eukaryota	Fungi	Dikarya	Ascomycota						unknown	root + soil
OTU_379	Eukaryota	Fungi	Dikarya	Basidiomycota	Agaricomycetes	Boletales	Boletaceae	Tylopilus		Putatively mutualistic	root + soil
OTU_391										unknown	root + soil
OTU_399	Eukaryota	Fungi	Dikarya	Basidiomycota	Agaricomycetes	Agaricales				unknown	root + soil
OTU_401	Eukaryota	Fungi	Dikarya	Basidiomycota	Agaricomycetes	Russulales	Russulaceae	Russula		Putatively mutualistic	root
OTU_409	Eukaryota	Viridiplantae		Streptophyta		Ericales	Ericaceae			NA	NA
OTU_423	Eukaryota	Fungi	Dikarya	Basidiomycota	Agaricomycetes	Sebacinales	Sebacinaceae	Sebacina	Sebacina vermifera	Putatively mutualistic	root + soil
OTU_429										unknown	root
OTU_433	Eukaryota	Fungi	Dikarya	Ascomycota	Dothideomycetes			Cenococcum	uncultured Cenococcum	Putatively mutualistic	root + soil
OTU_435	Eukaryota	Fungi	Dikarya	Ascomycota	Leotiomycetes		Myxotrichaceae	Oidiodendron		unknown	root
OTU_437	Eukaryota	Fungi	Dikarya	Ascomycota	Leotiomycetes	Helotiales	Dermateaceae	Cryptosporiopsis	Cryptosporiopsis sp. LZ-2012	unknown	root
OTU_441	Eukaryota	Fungi	Dikarya	Ascomycota	Dothideomycetes				uncultured Dothideomycetes	unknown	root
OTU_443	Eukaryota	Fungi	Dikarya	Ascomycota	Dothideomycetes				uncultured Dothideomycetes	unknown	root + soil
OTU_447										unknown	root + soil
OTU_449	Eukaryota	Fungi	Dikarya	Ascomycota	Leotiomycetes	Helotiales				unknown	root + soil
OTU_451	Eukaryota	Fungi	Dikarya							unknown	root + soil
OTU_453	Eukaryota	Fungi	Dikarya	Ascomycota	Eurotiomycetes	Chaetothyriales	Herpotrichiellaceae	Capronia		unknown	root + soil
OTU_455	Eukaryota	Fungi	Dikarya	Ascomycota						unknown	root + soil
OTU_457	Eukaryota	Fungi	Dikarya	Ascomycota	Eurotiomycetes	Eurotiales	Trichocomaceae	Penicillium		unknown	root + soil
OTU_459	Eukaryota	Fungi	Dikarya	Ascomycota	Dothideomycetes	Capnodiales	Teratosphaeriaceae			unknown	root + soil
OTU_461	Eukaryota	Fungi	Dikarya	Ascomycota						unknown	root + soil
OTU_463	Eukaryota	Fungi	Dikarya	Basidiomycota	Agaricomycetes	Russulales	Russulaceae	Russula	Russula vesca	Putatively mutualistic	root + soil
OTU_465										unknown	root + soil
OTU_467	Eukaryota	Fungi		Glomeromycota	Glomeromycetes	Glomerales	Glomeraceae			Putatively mutualistic	root + soil
OTU_469	Eukaryota	Fungi	Dikarya	Ascomycota	Dothideomycetes			Cenococcum	uncultured Cenococcum	Putatively mutualistic	root + soil
OTU_471	Eukaryota	Fungi	Dikarya	Ascomycota						unknown	root + soil
OTU_473										unknown	root
OTU_475	Eukaryota	Fungi	Dikarya	Basidiomycota						unknown	root
OTU_477	Eukaryota	Fungi	Dikarya	Ascomycota	Eurotiomycetes	Eurotiales	Trichocomaceae			unknown	root + soil
OTU_479	Eukaryota	Fungi	Dikarya	Ascomycota	Leotiomycetes	Helotiales				unknown	root + soil
OTU_481	Eukaryota	Fungi	Dikarya							unknown	root + soil
OTU_483	Eukaryota	Fungi	Dikarya	Ascomycota	Leotiomycetes					"Common ASC"	root + soil
OTU_485	Eukaryota	Fungi	Dikarya	Basidiomycota	Agaricomycetes	Trechisporales	'Trechisporaceae'	Trechispora		unknown	root + soil
OTU_487										unknown	root + soil
OTU_489	Eukaryota	Fungi	Dikarya	Ascomycota	Eurotiomycetes	Chaetothyriales	Herpotrichiellaceae			unknown	root + soil
OTU_491	Eukaryota	Fungi	Dikarya	Ascomycota						unknown	root + soil
OTU_495	Eukaryota	Fungi	Dikarya	Ascomycota	Dothideomycetes	Pleosporales		Corynespora	Corynespora cassiicola	Putatively parasitic	root + soil
OTU_497	Eukaryota	Fungi		Glomeromycota	Glomeromycetes	Glomerales	Glomeraceae			Putatively mutualistic	root + soil
OTU_499	Eukaryota	Fungi	Dikarya	Ascomycota	Leotiomycetes					"Common ASC"	root + soil
OTU_501	Eukaryota	Fungi	Dikarya	Ascomycota						unknown	root + soil
OTU_503	Eukaryota	Fungi	Dikarya	Basidiomycota	Agaricomycetes	Agaricales	Cortinariaceae	Cortinarius		Putatively mutualistic	root + soil
OTU_505	Eukaryota	Fungi	Dikarya							unknown	root + soil
OTU_507										unknown	root + soil
OTU_509	Eukaryota	Fungi	Dikarya	Ascomycota	Leotiomycetes	Helotiales	Helotiaceae			unknown	root
OTU_513	Eukaryota	Viridiplantae		Streptophyta		Fagales	Fagaceae	Quercus		NA	NA
OTU_515	Eukaryota	Fungi	Dikarya	Basidiomycota	Agaricomycetes	Thelephorales	Thelephoraceae	Tomentella		Putatively mutualistic	root + soil
OTU_517										unknown	root
OTU_519	Eukaryota	Fungi	Dikarya	Ascomycota	Leotiomycetes	Helotiales			uncultured Helotiales	unknown	root
OTU_523	Eukaryota	Fungi	Dikarya	Ascomycota	Leotiomycetes	Helotiales	Dermateaceae	Cryptosporiopsis	Cryptosporiopsis sp. LZ-2012	unknown	root
OTU_525	Eukaryota	Fungi	Dikarya	Ascomycota	Leotiomycetes					unknown	root
OTU_527	Eukaryota	Fungi	Dikarya	Basidiomycota	Agaricomycetes	Russulales	Russulaceae	Russula		Putatively mutualistic	root
OTU_529	Eukaryota	Fungi	Dikarya	Ascomycota						unknown	root + soil
OTU_531	Eukaryota	Fungi	Dikarya	Basidiomycota	Agaricomycetes	Agaricales	Amanitaceae	Amanita		Putatively mutualistic	root + soil
OTU_533										unknown	soil
OTU_535	Eukaryota	Fungi	Dikarya	Ascomycota	Sordariomycetes	Hypocreales	Hypocreaceae	Hypocrea	Trichoderma hamatum	unknown	root + soil
OTU_537	Eukaryota	Fungi	Dikarya	Ascomycota						unknown	root + soil
OTU_539	Eukaryota									unknown	root + soil
OTU_543										unknown	root + soil
OTU_545	Eukaryota	Fungi	Dikarya	Ascomycota	Eurotiomycetes	Eurotiales	Trichocomaceae	Thysanophora	Thysanophora penicillioides	unknown	root + soil
OTU_547	Eukaryota	Fungi	Dikarya	Ascomycota	Sordariomycetes					unknown	root + soil
OTU_549	Eukaryota	Fungi	Dikarya	Ascomycota	Lecanoromycetes	Ostropales	Stictidaceae	Cryptodiscus		unknown	root + soil
OTU_551	Eukaryota	Fungi	Dikarya	Basidiomycota	Agaricomycetes	Agaricales	Tricholomataceae			unknown	root
OTU_553	Eukaryota	Fungi	Dikarya	Ascomycota	Leotiomycetes	Helotiales	Dermateaceae	Mollisia		unknown	root
OTU_555	Eukaryota	Fungi	Dikarya	Basidiomycota	Agaricomycetes	Russulales	Russulaceae	Russula		Putatively mutualistic	root + soil
OTU_557										unknown	root + soil
OTU_559	Eukaryota	Fungi	Dikarya	Basidiomycota	Agaricomycetes	Thelephorales	Thelephoraceae	Tomentella		Putatively mutualistic	root + soil
OTU_561	Eukaryota	Fungi	Dikarya	Ascomycota	Sordariomycetes	Xylariales	Amphisphaeriaceae			unknown	root
OTU_563	Eukaryota	Fungi	Dikarya	Basidiomycota	Agaricomycetes	Agaricales	Cortinariaceae	Cortinarius		Putatively mutualistic	root + soil
OTU_565	Eukaryota	Fungi	Dikarya	Basidiomycota	Agaricomycetes	Trechisporales	'Trechisporaceae'	Trechispora		unknown	root
OTU_567	Eukaryota	Fungi	Dikarya							unknown	root
OTU_569	Eukaryota	Fungi	Dikarya	Ascomycota	Eurotiomycetes	Chaetothyriales				unknown	root
OTU_571	Eukaryota	Fungi	Dikarya	Basidiomycota	Agaricomycetes	Sebacinales	Sebacinaceae	Sebacina		Putatively mutualistic	root + soil
OTU_573	Eukaryota	Fungi	Dikarya	Ascomycota						unknown	root + soil
OTU_575	Eukaryota	Fungi	Dikarya	Ascomycota	Leotiomycetes	Helotiales				unknown	root
OTU_577	Eukaryota	Fungi	Dikarya	Ascomycota	Eurotiomycetes	Chaetothyriales	Herpotrichiellaceae			"Common ASC"	root + soil
OTU_579	Eukaryota	Fungi	Dikarya	Ascomycota						unknown	root
OTU_583	Eukaryota	Fungi	Dikarya	Ascomycota						unknown	root + soil
OTU_585	Eukaryota	Fungi	Dikarya	Basidiomycota	Agaricomycetes	Agaricales				unknown	root + soil
OTU_587	Eukaryota	Fungi	Dikarya	Ascomycota	Eurotiomycetes	Chaetothyriales	Herpotrichiellaceae	Capronia		unknown	root + soil
OTU_589	Eukaryota	Fungi	Dikarya	Ascomycota						unknown	root
OTU_591	Eukaryota	Fungi	Dikarya	Ascomycota						unknown	root + soil
OTU_593	Eukaryota	Fungi	Dikarya	Ascomycota	Eurotiomycetes					unknown	root + soil
OTU_595	Eukaryota	Viridiplantae		Streptophyta		Apiales	Araliaceae			NA	NA
OTU_597										unknown	root + soil
OTU_599	Eukaryota	Fungi	Dikarya	Basidiomycota	Agaricomycetes	Atheliales	Atheliaceae	Byssocorticium	Byssocorticium atrovirens	Putatively mutualistic	root + soil
OTU_601	Eukaryota	Fungi	Dikarya	Basidiomycota	Agaricomycetes	Agaricales	Amanitaceae	Amanita		Putatively mutualistic	root + soil
OTU_603	Eukaryota	Fungi	Dikarya	Basidiomycota	Agaricomycetes	Russulales	Russulaceae	Russula		Putatively mutualistic	root + soil
OTU_613	Eukaryota	Fungi	Dikarya	Basidiomycota	Agaricomycetes	Trechisporales	'Trechisporaceae'			unknown	root
OTU_623	Eukaryota	Fungi	Dikarya	Ascomycota	Leotiomycetes	Helotiales	Helotiaceae			unknown	root
OTU_633										unknown	root + soil
OTU_637	Eukaryota	Fungi	Dikarya	Ascomycota						unknown	root
OTU_641	Eukaryota	Fungi	Dikarya	Basidiomycota	Agaricomycetes	Russulales	Russulaceae	Lactarius		Putatively mutualistic	root
OTU_645	Eukaryota	Fungi	Dikarya	Basidiomycota	Agaricomycetes	Trechisporales			uncultured Trechisporales	unknown	root + soil
OTU_649	Eukaryota	Fungi	Dikarya							unknown	root
OTU_655										unknown	root
OTU_663	Eukaryota	Fungi	Dikarya	Ascomycota	Leotiomycetes	Helotiales				unknown	root
OTU_667	Eukaryota	Fungi	Dikarya	Basidiomycota	Agaricomycetes	Russulales	Russulaceae	Russula		Putatively mutualistic	root + soil
OTU_669	Eukaryota	Fungi	Dikarya	Basidiomycota	Agaricomycetes	Agaricales	Cortinariaceae	Cortinarius		Putatively mutualistic	root
OTU_681	Eukaryota	Fungi	Dikarya	Basidiomycota	Agaricomycetes	Agaricales				unknown	root
OTU_683	Eukaryota	Fungi	Dikarya	Basidiomycota	Agaricomycetes	Thelephorales	Thelephoraceae	Tomentella		Putatively mutualistic	root
OTU_687	Eukaryota	Fungi	Dikarya	Basidiomycota	Agaricomycetes	Thelephorales	Thelephoraceae			Putatively mutualistic	root
OTU_689	Eukaryota	Fungi	Dikarya	Basidiomycota	Agaricomycetes	Agaricales	Cortinariaceae	Cortinarius		Putatively mutualistic	root
OTU_691	Eukaryota	Fungi	Dikarya	Ascomycota	Sordariomycetes	Hypocreales	Hypocreaceae	Hypocrea		unknown	root + soil
OTU_697	Eukaryota	Fungi	Dikarya	Basidiomycota	Agaricomycetes	Agaricales	Cortinariaceae	Cortinarius		Putatively mutualistic	soil
OTU_699	Eukaryota	Fungi	Dikarya	Ascomycota	Leotiomycetes	Helotiales				unknown	root
OTU_707	Eukaryota	Fungi	Dikarya	Basidiomycota		Leucosporidiales				unknown	root
OTU_711	Eukaryota	Fungi	Dikarya	Basidiomycota	Agaricomycetes	Agaricales				unknown	root
OTU_713										unknown	root
OTU_723	Eukaryota	Fungi	Dikarya	Ascomycota	Leotiomycetes	Helotiales	Helotiaceae	Meliniomyces	Meliniomyces bicolor	unknown	root
OTU_729	Eukaryota	Fungi	Dikarya	Basidiomycota						unknown	root
OTU_733	Eukaryota	Fungi	Dikarya							unknown	soil
OTU_735	Eukaryota	Fungi	Dikarya	Ascomycota	Eurotiomycetes	Chaetothyriales	Herpotrichiellaceae			unknown	root
OTU_737										unknown	soil
OTU_743	Eukaryota	Fungi	Dikarya	Basidiomycota	Agaricomycetes	Agaricales	Tricholomataceae	Tricholoma		Putatively mutualistic	soil
OTU_749	Eukaryota	Fungi	Dikarya	Basidiomycota	Agaricomycetes	Corticiales	Corticiaceae	Peniophorella	Peniophorella praetermissa	unknown	soil
OTU_755	Eukaryota	Fungi				Mortierellales	Mortierellaceae			unknown	root
OTU_757	Eukaryota	Fungi	Dikarya	Basidiomycota	Agaricomycetes	Agaricales	Tricholomataceae	Rhodocollybia		unknown	root + soil
OTU_759										unknown	root
OTU_765	Eukaryota	Fungi	Dikarya	Basidiomycota	Agaricomycetes	Agaricales	Tricholomataceae	Mycena	Mycena corynephora	unknown	root
OTU_775	Eukaryota	Fungi	Dikarya	Basidiomycota	Agaricomycetes	Trechisporales	'Trechisporaceae'	Trechispora		unknown	soil
OTU_777	Eukaryota	Fungi	Dikarya	Basidiomycota	Agaricomycetes	Russulales	Russulaceae	Lactarius		Putatively mutualistic	root
OTU_779	Eukaryota	Fungi	Dikarya	Basidiomycota	Agaricomycetes	Trechisporales			uncultured Trechisporales	unknown	root + soil
OTU_781	Eukaryota	Fungi	Dikarya							unknown	root
OTU_783	Eukaryota	Fungi	Dikarya							unknown	root
OTU_787	Eukaryota	Fungi	Dikarya	Basidiomycota	Agaricomycetes	Agaricales				unknown	root
OTU_795										unknown	soil
OTU_797										unknown	root + soil
OTU_801	Eukaryota	Fungi	Dikarya	Ascomycota	Eurotiomycetes	Chaetothyriales	Herpotrichiellaceae	Capronia		unknown	root + soil
OTU_813										unknown	soil
OTU_823	Eukaryota	Viridiplantae		Streptophyta		Aquifoliales	Aquifoliaceae	Ilex		NA	NA
OTU_825	Eukaryota	Fungi	Dikarya	Basidiomycota	Agaricomycetes	Russulales	Russulaceae	Russula		Putatively mutualistic	root
OTU_835										unknown	root
OTU_837	Eukaryota	Fungi	Dikarya	Basidiomycota	Agaricomycetes					unknown	root
OTU_841										unknown	root
OTU_843	Eukaryota	Fungi	Dikarya	Basidiomycota	Agaricomycetes	Auriculariales				unknown	soil
OTU_845										unknown	root + soil
OTU_867	Eukaryota	Fungi	Dikarya	Ascomycota	Leotiomycetes					unknown	root
OTU_873	Eukaryota	Fungi								unknown	root
OTU_879										unknown	soil
OTU_889	Eukaryota	Fungi	Dikarya	Ascomycota	Eurotiomycetes	Eurotiales	Trichocomaceae	Penicillium		unknown	root
OTU_891										unknown	root
OTU_897	Eukaryota	Fungi	Dikarya	Ascomycota	Sordariomycetes	Chaetosphaeriales	Chaetosphaeriaceae	Chaetosphaeria		unknown	root + soil
OTU_909	Eukaryota	Fungi	Dikarya	Ascomycota	Eurotiomycetes	Eurotiales	Trichocomaceae	Penicillium		unknown	root
OTU_911	Eukaryota	Viridiplantae		Streptophyta		Ericales	Pentaphylacaceae	Eurya		NA	NA
OTU_913	Eukaryota	Fungi	Dikarya	Basidiomycota	Agaricomycetes	Trechisporales	'Trechisporaceae'	Trechispora		unknown	root + soil
OTU_917	Eukaryota	Fungi	Dikarya	Ascomycota						unknown	soil
OTU_921	Eukaryota	Fungi	Dikarya	Ascomycota	Sordariomycetes					unknown	soil
OTU_935	Eukaryota	Fungi	Dikarya	Ascomycota						unknown	root + soil
OTU_941	Eukaryota	Fungi	Dikarya	Ascomycota						unknown	root
OTU_945	Eukaryota	Fungi	Dikarya	Basidiomycota	Agaricomycetes	Russulales	Russulaceae	Russula		Putatively mutualistic	soil
OTU_947	Eukaryota	Fungi	Dikarya	Ascomycota	Saccharomycetes	Saccharomycetales		Candida		unknown	soil
OTU_955	Eukaryota	Fungi	Dikarya	Ascomycota	Sordariomycetes					unknown	root
OTU_957	Eukaryota	Fungi	Dikarya	Ascomycota	Leotiomycetes		Thelebolaceae			unknown	root + soil
OTU_969	Eukaryota	Fungi	Dikarya	Ascomycota						unknown	soil
OTU_971	Eukaryota	Fungi	Dikarya	Basidiomycota	Agaricomycetes	Trechisporales	'Trechisporaceae'	Trechispora		unknown	root + soil
OTU_979	Eukaryota	Fungi	Dikarya	Basidiomycota						unknown	root
OTU_981	Eukaryota	Fungi	Dikarya	Ascomycota	Leotiomycetes	Helotiales	Dermateaceae	Cryptosporiopsis		unknown	root
OTU_983	Eukaryota	Fungi	Dikarya	Ascomycota	Dothideomycetes	Capnodiales			uncultured Capnodiales	unknown	soil
OTU_995	Eukaryota	Fungi	Dikarya	Ascomycota						unknown	root
OTU_1001	Eukaryota	Fungi	Dikarya	Ascomycota						unknown	root + soil
OTU_1005	Eukaryota	Fungi	Dikarya	Ascomycota	Eurotiomycetes	Eurotiales	Trichocomaceae			unknown	root
OTU_1017	Eukaryota	Fungi	Dikarya	Ascomycota						unknown	soil
OTU_1023	Eukaryota	Fungi	Dikarya	Ascomycota	Eurotiomycetes	Chaetothyriales	Herpotrichiellaceae	Cladophialophora		unknown	root
OTU_1027										unknown	root
OTU_1033	Eukaryota	Fungi	Dikarya	Ascomycota	Sordariomycetes	Chaetosphaeriales	Chaetosphaeriaceae	Thozetella		unknown	root
OTU_1037	Eukaryota	Fungi	Dikarya	Ascomycota	Leotiomycetes					unknown	soil
OTU_1039	Eukaryota	Fungi	Dikarya	Ascomycota	Leotiomycetes	Helotiales				unknown	root
OTU_1041	Eukaryota	Fungi	Dikarya	Ascomycota	Leotiomycetes			Lauriomyces		unknown	root
OTU_1045	Eukaryota	Fungi	Dikarya	Ascomycota						unknown	root + soil
OTU_1051										unknown	soil
OTU_1057	Eukaryota	Fungi	Dikarya	Basidiomycota	Agaricomycetes	Russulales	Russulaceae	Russula		Putatively mutualistic	root
OTU_1063										unknown	root
OTU_1065										unknown	root
OTU_1067	Eukaryota	Fungi	Dikarya	Ascomycota						unknown	root + soil
OTU_1071	Eukaryota	Viridiplantae		Streptophyta		Ericales	Pentaphylacaceae	Cleyera		NA	NA
OTU_1075	Eukaryota	Fungi	Dikarya	Basidiomycota	Agaricomycetes	Thelephorales	Thelephoraceae			Putatively mutualistic	soil
OTU_1085	Eukaryota	Fungi	Dikarya	Ascomycota						unknown	root + soil
OTU_1089	Eukaryota	Fungi	Dikarya	Ascomycota						unknown	root + soil
OTU_1111	Eukaryota	Fungi	Dikarya	Ascomycota						unknown	root + soil
OTU_1113	Eukaryota	Fungi	Dikarya							unknown	root + soil
OTU_1119										unknown	root
OTU_1125	Eukaryota	Fungi	Dikarya	Basidiomycota						unknown	root
OTU_1127	Eukaryota	Fungi	Dikarya	Basidiomycota	Agaricomycetes	Russulales	Russulaceae	Russula		Putatively mutualistic	root
OTU_1135	Eukaryota	Fungi	Dikarya	Basidiomycota	Agaricomycetes	Thelephorales	Thelephoraceae			Putatively mutualistic	root + soil
OTU_1141	Eukaryota	Fungi	Dikarya	Ascomycota						unknown	root
OTU_1143	Eukaryota	Fungi	Dikarya	Ascomycota	Eurotiomycetes	Eurotiales	Trichocomaceae	Thysanophora	Thysanophora penicillioides	unknown	soil
OTU_1159	Eukaryota	Fungi	Dikarya	Ascomycota	Dothideomycetes	Botryosphaeriales	Botryosphaeriaceae			unknown	root + soil
OTU_1161	Eukaryota	Fungi		Chytridiomycota	Chytridiomycetes	Chytridiales				unknown	root + soil
OTU_1163	Eukaryota	Fungi	Dikarya	Ascomycota	Eurotiomycetes					unknown	root
OTU_1169	Eukaryota	Fungi	Dikarya	Ascomycota						unknown	root + soil
OTU_1173	Eukaryota	Fungi	Dikarya	Ascomycota	Sordariomycetes	Xylariales	Xylariaceae			unknown	soil
OTU_1177	Eukaryota	Fungi	Dikarya	Basidiomycota	Agaricomycetes	Russulales	Russulaceae	Russula		Putatively mutualistic	root + soil
OTU_1179	Eukaryota	Fungi	Dikarya	Basidiomycota	Agaricomycetes	Agaricales	Tricholomataceae	Mycena		unknown	root
OTU_1197	Eukaryota	Fungi	Dikarya	Ascomycota						unknown	root
OTU_1201										unknown	root + soil
OTU_1205										unknown	root
OTU_1215	Eukaryota	Fungi	Dikarya	Basidiomycota	Agaricomycetes					unknown	soil
OTU_1223										unknown	root + soil
OTU_1225	Eukaryota	Fungi	Dikarya	Basidiomycota	Agaricomycetes	Polyporales			uncultured Polyporales	unknown	root
OTU_1227										unknown	soil
OTU_1235										unknown	soil
OTU_1243	Eukaryota	Fungi	Dikarya	Basidiomycota	Agaricomycetes	Russulales	Russulaceae	Russula		Putatively mutualistic	root
OTU_1245	Eukaryota	Fungi	Dikarya	Ascomycota						unknown	root
OTU_1253	Eukaryota	Fungi	Dikarya	Basidiomycota	Agaricomycetes	Phallales	Phallaceae			unknown	soil
OTU_1259	Eukaryota	Fungi	Dikarya	Ascomycota						unknown	root
OTU_1267	Eukaryota	Fungi	Dikarya	Ascomycota	Dothideomycetes	Pleosporales	Lophiostomataceae	Lophiostoma		Putatively parasitic	root + soil
OTU_1275	Eukaryota	Fungi	Dikarya	Ascomycota	Eurotiomycetes	Eurotiales	Trichocomaceae			unknown	root
OTU_1285	Eukaryota									unknown	root
OTU_1289	Eukaryota	Viridiplantae		Streptophyta		Ericales	Symplocaceae	Symplocos	Symplocos prunifolia	NA	NA
OTU_1297	Eukaryota	Fungi	Dikarya	Ascomycota	Pezizomycetes	Pezizales	Pyronemataceae			unknown	soil
OTU_1309	Eukaryota	Fungi	Dikarya	Basidiomycota	Agaricomycetes	Agaricales	Tricholomataceae			unknown	soil
OTU_1317										unknown	soil
OTU_1321	Eukaryota	Fungi	Dikarya	Ascomycota	Leotiomycetes	Helotiales				unknown	root
OTU_1323	Eukaryota	Fungi	Dikarya	Ascomycota						unknown	root
OTU_1325	Eukaryota	Fungi	Dikarya	Ascomycota	Leotiomycetes		Myxotrichaceae	Oidiodendron		unknown	root
OTU_1329	Eukaryota	Fungi	Dikarya	Ascomycota						unknown	root
OTU_1331	Eukaryota	Fungi	Dikarya	Ascomycota						unknown	root
OTU_1333										unknown	root + soil
OTU_1335	Eukaryota	Fungi	Dikarya	Ascomycota	Leotiomycetes					unknown	root + soil
OTU_1339	Eukaryota	Fungi	Dikarya	Ascomycota	Eurotiomycetes	Eurotiales	Trichocomaceae	Penicillium		unknown	root
OTU_1341	Eukaryota	Fungi	Dikarya	Basidiomycota	Agaricomycetes	Agaricales				unknown	root
OTU_1351										unknown	root
OTU_1357	Eukaryota	Fungi	Dikarya	Basidiomycota	Agaricomycetes	Trechisporales			uncultured Trechisporales	unknown	root + soil
OTU_1359	Eukaryota	Fungi	Dikarya	Ascomycota	Dothideomycetes	Pleosporales		Corynespora	Corynespora cassiicola	Putatively parasitic	root
OTU_1361	Eukaryota	Fungi	Dikarya							unknown	root
OTU_1367	Eukaryota	Fungi	Dikarya	Basidiomycota	Agaricomycetes	Trechisporales	'Trechisporaceae'	Trechispora		unknown	soil
OTU_1369	Eukaryota	Fungi	Dikarya	Basidiomycota	Agaricomycetes	Russulales	Russulaceae	Russula		Putatively mutualistic	root
OTU_1377	Eukaryota	Fungi	Dikarya	Ascomycota	Eurotiomycetes	Eurotiales	Trichocomaceae	Penicillium		unknown	root
OTU_1393	Eukaryota	Fungi	Dikarya	Basidiomycota	Agaricomycetes	Russulales	Russulaceae	Lactarius		Putatively mutualistic	root
OTU_1397										unknown	soil
OTU_1405										unknown	root + soil
OTU_1409	Eukaryota	Fungi	Dikarya	Basidiomycota	Agaricomycetes	Russulales	Russulaceae	Lactarius		Putatively mutualistic	root
OTU_1411	Eukaryota	Fungi	Dikarya	Basidiomycota	Agaricomycetes	Thelephorales	Thelephoraceae			Putatively mutualistic	root
OTU_1421	Eukaryota	Fungi	Dikarya	Basidiomycota	Agaricomycetes	Trechisporales	'Trechisporaceae'	Trechispora		unknown	root
OTU_1423										unknown	root
OTU_1425										unknown	root + soil
OTU_1443	Eukaryota	Fungi	Dikarya	Basidiomycota	Agaricomycetes	Russulales	Russulaceae	Russula		Putatively mutualistic	root
OTU_1445	Eukaryota	Fungi	Dikarya	Basidiomycota	Agaricomycetes	Russulales	Russulaceae	Russula	Russula nigricans	Putatively mutualistic	root + soil
OTU_1449										unknown	soil
OTU_1457	Eukaryota	Fungi	Dikarya	Basidiomycota	Agaricomycetes	Russulales	Russulaceae			Putatively mutualistic	soil
OTU_1481	Eukaryota	Fungi	Dikarya							unknown	root
OTU_1485										unknown	soil
OTU_1489	Eukaryota	Fungi	Dikarya	Ascomycota						unknown	root
OTU_1493										unknown	root
OTU_1497	Eukaryota	Fungi	Dikarya	Basidiomycota	Agaricomycetes	Polyporales			uncultured Polyporales	unknown	root
OTU_1499										unknown	root
OTU_1505	Eukaryota	Fungi	Dikarya	Ascomycota						unknown	root
OTU_1509	Eukaryota	Fungi	Dikarya	Ascomycota	Leotiomycetes		Myxotrichaceae	Oidiodendron		unknown	root
OTU_1515	Eukaryota	Fungi	Dikarya	Ascomycota						unknown	root
OTU_1519	Eukaryota	Fungi	Dikarya	Ascomycota	Leotiomycetes					unknown	soil
OTU_1521	Eukaryota	Fungi	Dikarya							unknown	root + soil
OTU_1523	Eukaryota	Fungi	Dikarya	Ascomycota	Dothideomycetes			Cenococcum	uncultured Cenococcum	Putatively mutualistic	soil
OTU_1527										unknown	soil
OTU_1533										unknown	root
OTU_1543	Eukaryota	Fungi	Dikarya	Basidiomycota	Agaricomycetes	Russulales	Russulaceae	Lactarius		Putatively mutualistic	root
OTU_1551	Eukaryota	Fungi	Dikarya	Ascomycota	Leotiomycetes	Helotiales				unknown	root
OTU_1553	Eukaryota	Fungi	Dikarya	Basidiomycota	Agaricomycetes	Trechisporales			uncultured Trechisporales	unknown	soil
OTU_1555										unknown	root + soil
OTU_1561										unknown	root + soil
OTU_1569	Eukaryota	Fungi	Dikarya	Basidiomycota	Agaricomycetes	Agaricales	Tricholomataceae	Mycena		unknown	root
OTU_1573	Eukaryota	Fungi	Dikarya	Ascomycota	Eurotiomycetes	Eurotiales	Trichocomaceae			unknown	root
OTU_1575	Eukaryota	Fungi	Dikarya	Basidiomycota	Agaricomycetes	Geastrales	Geastraceae	Geastrum		unknown	root + soil
OTU_1583	Eukaryota	Fungi	Dikarya	Ascomycota	Saccharomycetes	Saccharomycetales		Candida		unknown	root + soil
OTU_1585	Eukaryota	Fungi	Dikarya	Ascomycota						unknown	root
OTU_1591										unknown	root + soil
OTU_1595	Eukaryota	Fungi	Dikarya	Ascomycota	Leotiomycetes	Helotiales	Hyaloscyphaceae	Lachnum		unknown	root
OTU_1599	Eukaryota	Fungi	Dikarya	Basidiomycota	Agaricomycetes	Russulales	Russulaceae			Putatively mutualistic	root
OTU_1607	Eukaryota	Fungi	Dikarya	Ascomycota	Eurotiomycetes	Eurotiales	Trichocomaceae			unknown	root
OTU_1609	Eukaryota	Fungi	Dikarya	Ascomycota						unknown	root
OTU_1613	Eukaryota	Fungi	Dikarya	Ascomycota						unknown	root
OTU_1615										unknown	soil
OTU_1617	Eukaryota	Fungi	Dikarya	Basidiomycota	Agaricomycetes	Agaricales		Inocybe		Putatively mutualistic	root + soil
OTU_1619										unknown	root
OTU_1631	Eukaryota	Fungi	Dikarya							unknown	root
OTU_1643	Eukaryota	Fungi	Dikarya	Basidiomycota	Agaricomycetes	Agaricales	Tricholomataceae	Mycena		unknown	root + soil
OTU_1647	Eukaryota	Fungi	Dikarya	Ascomycota	Leotiomycetes	Helotiales			uncultured Helotiales	unknown	root + soil
OTU_1649	Eukaryota	Fungi	Dikarya							unknown	root + soil
OTU_1651	Eukaryota	Fungi	Dikarya	Basidiomycota	Agaricomycetes	Russulales	Russulaceae			Putatively mutualistic	root + soil
OTU_1655	Eukaryota	Fungi	Dikarya	Ascomycota	Leotiomycetes					unknown	root
OTU_1657	Eukaryota	Fungi	Dikarya	Ascomycota	Leotiomycetes	Helotiales	Dermateaceae	Cryptosporiopsis	Cryptosporiopsis sp. LZ-2012	unknown	root
OTU_1661	Eukaryota	Fungi	Dikarya	Basidiomycota	Tremellomycetes	Tremellales				unknown	root
OTU_1663										unknown	root
OTU_1669	Eukaryota	Fungi	Dikarya	Basidiomycota	Agaricomycetes	Russulales	Russulaceae			Putatively mutualistic	root
OTU_1671										unknown	root + soil
OTU_1675	Eukaryota	Fungi	Dikarya	Basidiomycota	Agaricomycetes	Auriculariales				unknown	root + soil
OTUs identified as plant or arthropod (yellow) was excluded from the analysis.
