# Supplementary material for: Community composition of root-associated fungi in a Quercus-dominated temperate forest: “codominance” of mycorrhizal and root-endophytic fungi
Source: Ecol Evol. 2013 Apr 5;3(5):1281–93. doi: 10.1002/ece3.546 (PMC3678483; doi:10.1002/ece3.546)
Supplement: Supplementary file 6 [file ece30003-1281-SD6.xlsx]

## Sheet: Sheet1
Plant	OTU_1	OTU_1001	OTU_1041	OTU_1045	OTU_1057	OTU_1063	OTU_1067	OTU_107	OTU_1089	OTU_11	OTU_1113	OTU_1119	OTU_1125	OTU_1127	OTU_1135	OTU_1163	OTU_1169	OTU_1177	OTU_1179	OTU_1205	OTU_123	OTU_1245	OTU_1259	OTU_1267	OTU_131	OTU_1325	OTU_1359	OTU_137	OTU_1377	OTU_139	OTU_1405	OTU_1411	OTU_1421	OTU_143	OTU_1445	OTU_1497	OTU_15	OTU_1551	OTU_1555	OTU_1561	OTU_1569	OTU_1575	OTU_1583	OTU_1595	OTU_1619	OTU_1643	OTU_1657	OTU_1661	OTU_1669
Cleyera_japonica	0	0	0	0	0	0	0	0	0	0	0	0	0	0	0	0	0	1	0	0	0	0	0	0	0	0	0	0	0	2	0	0	0	0	0	0	0	0	1	0	0	0	0	0	0	0	0	0	1
Eurya_japonica	0	0	0	0	0	0	0	0	0	0	0	0	0	0	0	0	0	0	0	0	1	0	0	0	0	0	0	0	0	0	0	0	0	0	0	0	0	0	0	0	0	0	0	0	0	0	0	0	0
Gamblea_innovans	0	0	0	0	0	0	2	0	0	0	0	1	0	0	0	1	0	0	3	0	0	0	0	0	0	0	0	0	0	0	0	0	0	0	0	0	0	0	0	0	0	0	0	0	1	0	0	0	0
Ilex_macropoda	0	0	0	0	0	0	0	1	0	0	0	0	0	0	0	0	0	0	0	0	0	1	0	0	0	0	0	0	0	0	0	0	0	0	0	0	0	0	0	1	0	0	0	0	0	0	0	0	0
Ilex_pedunculosa	1	0	0	0	0	0	3	0	0	0	0	0	0	0	0	0	1	0	1	0	0	1	0	0	0	0	0	0	0	0	1	1	0	0	0	0	0	0	0	0	0	0	0	0	0	0	0	0	0
Lyonia_ovalifolia	0	0	0	0	0	0	1	1	0	0	0	0	0	0	0	0	0	0	0	0	0	0	0	0	1	0	0	0	0	0	0	0	0	0	0	0	0	0	0	0	0	0	0	0	0	0	0	0	0
Pleioblastus_chino	0	0	0	0	0	0	0	0	0	0	0	0	0	0	0	0	0	0	0	0	0	0	0	0	0	0	0	0	0	0	0	0	0	0	0	0	0	1	1	0	0	0	0	0	0	0	0	0	0
Prunus_jamasakura	0	0	0	0	0	0	0	0	0	0	0	0	0	0	0	0	1	0	1	0	0	0	0	0	0	0	0	0	0	0	0	0	1	0	0	0	0	0	0	0	0	0	0	1	0	0	0	0	0
Quercus_glauca	0	0	0	0	0	0	1	0	0	0	0	0	0	0	0	0	0	0	1	0	0	0	0	0	0	0	0	0	0	0	0	0	0	0	0	0	0	0	1	0	1	0	0	0	0	0	1	0	0
Quercus_serrata	0	0	1	0	0	1	0	0	5	1	4	0	1	1	2	0	1	1	1	0	1	0	0	2	0	1	1	1	1	0	0	0	0	2	1	1	1	0	0	0	0	0	1	0	0	1	2	1	1
Rhododendron_macrosepalum	0	0	0	0	0	0	0	0	0	0	0	0	0	0	0	0	0	0	0	0	0	0	0	0	0	0	0	0	0	0	0	0	0	0	0	0	0	0	0	0	0	1	0	0	0	0	0	0	0
Symplocos_prunifolia	0	1	0	1	1	0	0	0	0	0	0	0	0	0	0	0	0	0	0	1	0	0	1	0	0	0	0	0	0	0	0	0	0	0	0	0	0	0	0	0	0	1	0	0	0	0	0	0	0
[truncated: 123 more columns]
