# Supplementary material for: Community composition of root-associated fungi in a Quercus-dominated temperate forest: “codominance” of mycorrhizal and root-endophytic fungi
Source: Ecol Evol. 2013 Apr 5;3(5):1281–93. doi: 10.1002/ece3.546 (PMC3678483; doi:10.1002/ece3.546)
Supplement: Supplementary file 11 [file ece30003-1281-SD11.txt]

1
14
183
196
197
203
237
245
15
28
13 m
13 m
Fig. S1
