# Supplementary material for: Community composition of root-associated fungi in a Quercus-dominated temperate forest: “codominance” of mycorrhizal and root-endophytic fungi
Source: Ecol Evol. 2013 Apr 5;3(5):1281–93. doi: 10.1002/ece3.546 (PMC3678483; doi:10.1002/ece3.546)
Supplement: Supplementary file 13 [file ece30003-1281-SD13.txt]

Rhytismatales
Helotiales
A
Chaetothyriales
(Chaetothyriaceae)
Chaetothyriales
(Herpotrichiellaceae)
Rhytismatales
Helotiales
B
C
Phialocephala fortinii [AY033087]
Phialocephala glacialis [EU434842]
Acephala macrosclerotiorum [EU882732]
Cadophora fastigata [AY249073]
Meliniomyces bicolor [AJ430147]
Meliniomyces variabilis [AY762619]
Rhizoscyphus ericae [DQ093679]
Catenulifera brevicollaris [GU727561]
Hyphodiscus hymeniophilus [GU727550]
Cistella spicicola [GU727553]
Epacris pulchella [AY627806]
Oidiodendron maius [AF307768]
Oidiodendron tenuissimum [EU816394]
Dermea sp. [HQ713761]
Cryptosporiopsis diversispora [JF714251]
Pezicula sporulosa [AF141166]
Cryptosporiopsis rhizophila [AY176753]
Cryptosporiopsis ericae [HQ713757]
Pezicula heterochroma [AF141167]
Coccomyces dentatus [GU138721]
*
*
*
*
*
*
*
*
*
OTU  247
OTU 483
OTU 255
OTU 257
73
93
6 0
6 0
8 4
81
83
5 5
9 4
53
8 2
6 9
51
7 7
5 8
9 0
100
0.05
Sarcinomyces petricola [EU729717]
Cladophialophora carrionii [AY857520]
Capronia semiimmersa (Phialophora americana) [U31840]
Cladophialophora emmonsii [AY857518]
Cladophialophora chaetospira [EU035405]
Capronia pilosella [DQ826737]
Exophiala heteromorpha [AY857524]
Exophiala oligosperma [AY857534]
Cladophialophora minutissima [EF016381]
Capronia villosa [AF050261]
Sorocybe resinae [EU030275]
*
OTU 281
OTU 577
83
61
7 4
81
9 6
9 9
9 4
9 0
0.02
Therrya fuckelii [JF793672]
Therrya pini [JF793677]
Coccomyces dentatus [GU138740]
Coccomyces sinensis [GU138730]
Lophodermium jiangnanense [GU138714]
Lophodermium minor [GU367896]
Lophodermium piceae [FR837918]
Lophodermium australe [EU696778]
Lophodermiumnitens[JF332166]
Lirula macrospora [AF462441]
Meliniomyces variabilis [AY762619]
Phialocephala fortinii [AY033087] *
*
OTU 499
OTU 301
73
53
9 4
73
100
8 5
83
63
0.05
Fig. S3
