# Supplementary material for: Community composition of root-associated fungi in a Quercus-dominated temperate forest: “codominance” of mycorrhizal and root-endophytic fungi
Source: Ecol Evol. 2013 Apr 5;3(5):1281–93. doi: 10.1002/ece3.546 (PMC3678483; doi:10.1002/ece3.546)
Supplement: Supplementary file 14 [file ece30003-1281-SD14.txt]

A. Root (order)
C. Root (genus)
B. Soil (order)
D. Soil (genus)
Identified
Identified
Identified
Identified
Russula 
Mycena 
Cortinarius 
Cryptosporiopsis 
Lactarius 
Tomentella 
Capronia 
Corynespora 
Penicillium 
Oidiodendron 
Trechispora 
Agaricus 
Amanita 
Boletus 
Byssocorticium 
Candida 
Cenococcum 
Clavulina 
Cryptodiscus 
Geastrum 
Hypocrea 
Lachnum 
Lauriomyces 
Lophiostoma 
Mollisia 
Pestalotiopsis 
Phialocephala 
Scleropezicula 
Sebacina 
Thelephora 
Thysanophora 
Tylopilus 
Chaetosphaeria 
Inocybe 
Tricholoma 
Trichosporon 
Helotiales 
Russulales 
Agaricales 
Thelephorales 
Chaetothyriales 
Eurotiales 
Trechisporales 
Pleosporales 
Boletales 
Glomerales 
Oidiodendron* 
Atheliales 
Cantharellales 
Capnodiales 
Geastrales 
Hypocreales 
Cenococcum* 
Lauriomyces* 
Thelebolaceae* 
Ostropales 
Polyporales 
Saccharomycetales 
Sebacinales 
Tremellales 
Xylariales 
Chaetosphaeriales 
Chytridiales 
Myxotrichaceae*
Pezizales 
Phallales 
Fig. S4
